# Supplementary material for: The Gastric Microbiome Is Perturbed in Advanced Gastric Adenocarcinoma Identified Through Shotgun Metagenomics
Source: Front Cell Infect Microbiol. 2018 Dec 12;8:433. doi: 10.3389/fcimb.2018.00433 (PMC6299874; doi:10.3389/fcimb.2018.00433)
Supplement: Supplementary file 2 [file Table_2.xlsx]

## Sheet: Sheet1
Supplementary Material of The gastric microbiome is perturbed in advanced gastric adenocarcinoma identified through shotgun metagenomics
Authors: Yuan-Liang Hu, Wei Pang, Yun Huang, Yan Zhang, Chao-Jun Zhang*; Correspondence: Chao-Jun Zhang: doctorzhangxq@aliyun.com
Supplementary table 2: Relative abundance of microbial taxa identified in all samples (100%). GC, gastric adenocarcinoma; SG, superficial gastritis.
Kingdom	Phylum	Class	Order	Family	Genus	Species	Strain	GC1	GC2	GC3	GC4	GC5	GC6	SG1	SG2	SG3	SG4	SG5
k__Bacteria	p__Actinobacteria	c__Actinobacteria	o__Actinomycetales	f__Actinomycetaceae	g__Actinomyces	s__Actinomyces_graevenitzii	unclassified	0.02309	0	0	0	0	0	0	0.42589	0.64499	0.13794	0.09301
k__Bacteria	p__Actinobacteria	c__Actinobacteria	o__Actinomycetales	f__Actinomycetaceae	g__Actinomyces	s__Actinomyces_odontolyticus	unclassified	0	0	0.22083	0	0	0	0.03509	0.00414	0.17825	0.0547	0
k__Bacteria	p__Actinobacteria	c__Actinobacteria	o__Actinomycetales	f__Actinomycetaceae	g__Actinomyces	s__Actinomyces_oris	t__GCF_000180155	0	0	0	0	0	0	0.0059	0	0	0	0
k__Bacteria	p__Actinobacteria	c__Actinobacteria	o__Actinomycetales	f__Actinomycetaceae	g__Actinomyces	s__Actinomyces_viscosus	t__GCF_000175315	0	0	0	0	0	0	0.01224	0.0027	0	0	0
k__Bacteria	p__Actinobacteria	c__Actinobacteria	o__Actinomycetales	f__Corynebacteriaceae	g__Corynebacterium	s__Corynebacterium_durum	t__GCF_000318135	0	0	0	0.00715	0	0	0.0111	0	0	0	0
k__Bacteria	p__Actinobacteria	c__Actinobacteria	o__Actinomycetales	f__Corynebacteriaceae	g__Corynebacterium	s__Corynebacterium_matruchotii	unclassified	0	0	0	0	0	0	0	0	0.68846	0.16411	0
k__Bacteria	p__Actinobacteria	c__Actinobacteria	o__Actinomycetales	f__Micrococcaceae	g__Rothia	s__Rothia_aeria	unclassified	0	0.12469	0	0	0	0.02223	0	0	0	0	0
k__Bacteria	p__Actinobacteria	c__Actinobacteria	o__Actinomycetales	f__Micrococcaceae	g__Rothia	s__Rothia_dentocariosa	unclassified	0	0.00919	0	0.04266	0	0	0	0.23182	0.34794	0.07634	0.02249
k__Bacteria	p__Actinobacteria	c__Actinobacteria	o__Actinomycetales	f__Micrococcaceae	g__Rothia	s__Rothia_mucilaginosa	unclassified	0	0.09417	0.01229	0.05755	0	0	0.02927	0.27209	0.77543	0.1383	0.04258
k__Bacteria	p__Actinobacteria	c__Actinobacteria	o__Actinomycetales	f__Micrococcaceae	g__Rothia	unclassified	unclassified	0	0.0096	0.07666	0	0	0	0.00996	0	0	0	0.0324
k__Bacteria	p__Actinobacteria	c__Actinobacteria	o__Actinomycetales	f__Propionibacteriaceae	unclassified	unclassified	unclassified	0	0	0	0	0	0	0	0	0.45391	0	0
k__Bacteria	p__Actinobacteria	c__Actinobacteria	o__Actinomycetales	f__Propionibacteriaceae	g__Propionibacterium	s__Propionibacterium_acnes	unclassified	0	0	0	0	0	0	0	0	0.07685	0	0.00946
k__Bacteria	p__Actinobacteria	c__Actinobacteria	o__Bifidobacteriales	f__Bifidobacteriaceae	g__Alloscardovia	s__Alloscardovia_omnicolens	unclassified	0	0	0	0	0	0	0.00812	0	0.06595	0	0
k__Bacteria	p__Actinobacteria	c__Actinobacteria	o__Bifidobacteriales	f__Bifidobacteriaceae	g__Bifidobacterium	s__Bifidobacterium_dentium	unclassified	0	0	0	0	0	0	0	0.04888	0	0	0
k__Bacteria	p__Actinobacteria	c__Actinobacteria	o__Bifidobacteriales	f__Bifidobacteriaceae	g__Gardnerella	s__Gardnerella_vaginalis	unclassified	0	0	0	0	0	0	0	0.01712	0	0	0
k__Bacteria	p__Actinobacteria	c__Actinobacteria	o__Coriobacteriales	f__Coriobacteriaceae	g__Atopobium	s__Atopobium_parvulum	t__GCF_000024225	0.10952	0	0	0	0	0	0.01661	0.05757	0.27307	0.103	0.01143
k__Bacteria	p__Actinobacteria	c__Actinobacteria	o__Coriobacteriales	f__Coriobacteriaceae	g__Slackia	unclassified	unclassified	0	0	0	0	0	0	0.00144	0.01174	0	0	0
k__Bacteria	p__Bacteroidetes	c__Bacteroidetes_noname	o__Bacteroidetes_noname	f__Bacteroidetes_noname	g__Bacteroidetes_noname	s__Bacteroidetes_bacterium_oral_taxon_272	t__GCF_000442105	0	0	0	0	0	0	0.01035	0	0	0	0
k__Bacteria	p__Bacteroidetes	c__Bacteroidetes_noname	o__Bacteroidetes_noname	f__Bacteroidetes_noname	g__Bacteroidetes_noname	s__Bacteroidetes_oral_taxon_274	t__GCF_000163695	0.12166	0	0	0	0	0.01882	0.00497	0.02938	0.23486	0.05911	0
k__Bacteria	p__Bacteroidetes	c__Bacteroidia	o__Bacteroidales	f__Porphyromonadaceae	g__Porphyromonas	s__Porphyromonas_asaccharolytica	unclassified	0	0	0	0	0	0	0.00093	0	0	0	0
k__Bacteria	p__Bacteroidetes	c__Bacteroidia	o__Bacteroidales	f__Porphyromonadaceae	g__Porphyromonas	s__Porphyromonas_endodontalis	t__GCF_000174815	11.0962	2.08844	4.47195	0.63574	29.5028	1.7936	0.19092	1.91601	0.82892	0.41576	0.18869
k__Bacteria	p__Bacteroidetes	c__Bacteroidia	o__Bacteroidales	f__Porphyromonadaceae	g__Porphyromonas	s__Porphyromonas_gingivalis	unclassified	1.28608	0.82615	6.08774	0.33125	0	0.87373	0.08674	1.75458	0.47628	0.28294	0.36953
k__Bacteria	p__Bacteroidetes	c__Bacteroidia	o__Bacteroidales	f__Porphyromonadaceae	g__Porphyromonas	s__Porphyromonas_sp_oral_taxon_279	t__GCF_000292995	2.60944	0	3.63421	0.94344	0	0	0.20435	0.15778	0	0	0
k__Bacteria	p__Bacteroidetes	c__Bacteroidia	o__Bacteroidales	f__Porphyromonadaceae	g__Tannerella	s__Tannerella_forsythia	t__GCF_000238215	0.28024	0.27013	0.90296	0	0	0.21613	0.00319	0.06458	0	0	0.06805
k__Bacteria	p__Bacteroidetes	c__Bacteroidia	o__Bacteroidales	f__Prevotellaceae	g__Alloprevotella	s__Alloprevotella_rava	t__GCF_000234115	2.62997	0.58303	1.69626	0.08706	2.36244	0.91956	0.05387	0.17932	1.01543	0.84478	0.62379
k__Bacteria	p__Bacteroidetes	c__Bacteroidia	o__Bacteroidales	f__Prevotellaceae	g__Alloprevotella	s__Alloprevotella_tannerae	t__GCF_000159995	4.28602	27.3621	6.70304	0.14955	6.4363	36.38	1.07844	0.31208	1.99274	1.17341	0.55142
k__Bacteria	p__Bacteroidetes	c__Bacteroidia	o__Bacteroidales	f__Prevotellaceae	g__Alloprevotella	unclassified	unclassified	0	0	0	0	5.58768	0	0	0	0	0	0
k__Bacteria	p__Bacteroidetes	c__Bacteroidia	o__Bacteroidales	f__Prevotellaceae	g__Alloprevotella	s__Prevotella_sp_oral_taxon_473	t__GCF_000318095	0	0	6.08616	4.32239	0	0	0	0	0	0	0
k__Bacteria	p__Bacteroidetes	c__Bacteroidia	o__Bacteroidales	f__Prevotellaceae	g__Prevotella	s__Candidatus_Prevotella_conceptionensis	t__GCF_000312305	0.0366	0	0	0	0	0	0	0.03477	0	0	0
k__Bacteria	p__Bacteroidetes	c__Bacteroidia	o__Bacteroidales	f__Prevotellaceae	g__Prevotella	s__Prevotella_baroniae	t__GCF_000468635	0	0	0.59062	0	0	0	0.05181	0.02775	0	0.01003	0
k__Bacteria	p__Bacteroidetes	c__Bacteroidia	o__Bacteroidales	f__Prevotellaceae	g__Prevotella	s__Prevotella_buccae	unclassified	0	0	0.10568	0.01221	0	0	0.07239	0.11415	0	0	0
k__Bacteria	p__Bacteroidetes	c__Bacteroidia	o__Bacteroidales	f__Prevotellaceae	g__Prevotella	s__Prevotella_dentalis	unclassified	0.22134	0	0	0.02207	0	0	0.02939	0.06378	0	0	0
k__Bacteria	p__Bacteroidetes	c__Bacteroidia	o__Bacteroidales	f__Prevotellaceae	g__Prevotella	s__Prevotella_denticola	unclassified	0	0	0	0.0026	0	0	0.01115	0.50701	0.07508	0.05556	0
k__Bacteria	p__Bacteroidetes	c__Bacteroidia	o__Bacteroidales	f__Prevotellaceae	g__Prevotella	s__Prevotella_histicola	t__GCF_000234055	1.26828	0	0	0	0.30067	0	0.03862	10.3906	2.30511	0.65073	0.15337
k__Bacteria	p__Bacteroidetes	c__Bacteroidia	o__Bacteroidales	f__Prevotellaceae	g__Prevotella	s__Prevotella_intermedia	t__GCF_000261025	1.18547	4.00045	10.5956	0.21001	0	3.79182	1.24013	0.88891	1.10581	0.61283	0.17642
k__Bacteria	p__Bacteroidetes	c__Bacteroidia	o__Bacteroidales	f__Prevotellaceae	g__Prevotella	s__Prevotella_loescheii	t__GCF_000378085	0.08303	0	0.41521	0	0	0	0	0	0.06529	0.01152	0
k__Bacteria	p__Bacteroidetes	c__Bacteroidia	o__Bacteroidales	f__Prevotellaceae	g__Prevotella	s__Prevotella_maculosa	unclassified	0.00854	0	0.00706	0.00922	0	0	0.00228	0.06308	0	0	0
k__Bacteria	p__Bacteroidetes	c__Bacteroidia	o__Bacteroidales	f__Prevotellaceae	g__Prevotella	s__Prevotella_marshii	t__GCF_000146675	0	0	0	0	0	0	0	0.00146	0	0	0
k__Bacteria	p__Bacteroidetes	c__Bacteroidia	o__Bacteroidales	f__Prevotellaceae	g__Prevotella	s__Prevotella_melaninogenica	t__GCF_000144405	0	0	0	0	0	0	0	5.44885	0	0	0
k__Bacteria	p__Bacteroidetes	c__Bacteroidia	o__Bacteroidales	f__Prevotellaceae	g__Prevotella	s__Prevotella_melaninogenica	unclassified	3.54099	3.56114	10.1255	0.82988	4.98418	3.18604	0.85404	16.6635	9.44747	3.60858	1.846
k__Bacteria	p__Bacteroidetes	c__Bacteroidia	o__Bacteroidales	f__Prevotellaceae	g__Prevotella	s__Prevotella_micans	unclassified	0.03656	0	0	0	0	0	0	0	0	0	0
k__Bacteria	p__Bacteroidetes	c__Bacteroidia	o__Bacteroidales	f__Prevotellaceae	g__Prevotella	s__Prevotella_multiformis	t__GCF_000191065	0	0	0	0	0	0	0.00283	0.12508	0	0	0
k__Bacteria	p__Bacteroidetes	c__Bacteroidia	o__Bacteroidales	f__Prevotellaceae	g__Prevotella	s__Prevotella_nanceiensis	t__GCF_000379965	1.17434	0.25495	1.41155	0.2059	0	0.45205	0.20244	0.27273	1.58138	0.76772	0.12122
k__Bacteria	p__Bacteroidetes	c__Bacteroidia	o__Bacteroidales	f__Prevotellaceae	g__Prevotella	s__Prevotella_nigrescens	unclassified	0	0	0.56973	0.06888	0	0.15423	0.19409	0.83342	0.21118	0.0597	0
k__Bacteria	p__Bacteroidetes	c__Bacteroidia	o__Bacteroidales	f__Prevotellaceae	g__Prevotella	s__Prevotella_oralis	unclassified	0	0	0	0.00779	0	0	0.00689	0	0	0	0
k__Bacteria	p__Bacteroidetes	c__Bacteroidia	o__Bacteroidales	f__Prevotellaceae	g__Prevotella	s__Prevotella_oris	unclassified	0.30137	0	1.39668	0.22102	0	0	0.22474	0.28559	0	0.02025	0.10896
k__Bacteria	p__Bacteroidetes	c__Bacteroidia	o__Bacteroidales	f__Prevotellaceae	g__Prevotella	s__Prevotella_oulorum	t__GCF_000224615	0.24363	0	0	0.01498	0	0.10077	0.02765	0.37534	0	0.0536	0
k__Bacteria	p__Bacteroidetes	c__Bacteroidia	o__Bacteroidales	f__Prevotellaceae	g__Prevotella	s__Prevotella_pallens	t__GCF_000220255	0.80326	0.34936	0.53614	0.25382	0	0.48383	0.53396	15.8084	1.85076	0.4893	0.32669
k__Bacteria	p__Bacteroidetes	c__Bacteroidia	o__Bacteroidales	f__Prevotellaceae	g__Prevotella	s__Prevotella_pleuritidis	t__GCF_000468135	0	0	0.22756	0	0	0	0	1.21751	0.1228	0.06486	0
k__Bacteria	p__Bacteroidetes	c__Bacteroidia	o__Bacteroidales	f__Prevotellaceae	g__Prevotella	s__Prevotella_salivae	t__GCF_000185845	2.59583	0.13981	1.17251	0.39761	4.40384	0.27817	0.56768	6.20414	1.21135	0.60336	0.43635
k__Bacteria	p__Bacteroidetes	c__Bacteroidia	o__Bacteroidales	f__Prevotellaceae	g__Prevotella	s__Prevotella_sp_C561	t__GCF_000224595	0	0	0	0	0	0	0	5.33567	0	0	0
k__Bacteria	p__Bacteroidetes	c__Bacteroidia	o__Bacteroidales	f__Prevotellaceae	g__Prevotella	s__Prevotella_sp_oral_taxon_306	t__GCF_000257925	0	0	0	0	0	0	0	6.19994	0	0	0
k__Bacteria	p__Bacteroidetes	c__Bacteroidia	o__Bacteroidales	f__Prevotellaceae	g__Prevotella	s__Prevotella_veroralis	unclassified	0.21361	0	0.14563	0.34999	2.91184	0	0.28889	0.44005	0.4996	0.08488	0.08204
k__Bacteria	p__Bacteroidetes	c__Flavobacteriia	o__Flavobacteriales	f__Flavobacteriaceae	g__Capnocytophaga	s__Capnocytophaga_gingivalis	t__GCF_000174755	0.07039	0.02835	0.19692	0.09198	0	0	0.02766	0.03666	0.18105	0.11254	0.03568
k__Bacteria	p__Bacteroidetes	c__Flavobacteriia	o__Flavobacteriales	f__Flavobacteriaceae	g__Capnocytophaga	s__Capnocytophaga_granulosa	t__GCF_000411115	0.08837	0	0.08137	0	0	0	0.0088	0.02015	0.56156	0.14624	0
k__Bacteria	p__Bacteroidetes	c__Flavobacteriia	o__Flavobacteriales	f__Flavobacteriaceae	g__Capnocytophaga	s__Capnocytophaga_ochracea	unclassified	0	0	0	0	0	0	0.00044	0.01481	0	0	0
k__Bacteria	p__Bacteroidetes	c__Flavobacteriia	o__Flavobacteriales	f__Flavobacteriaceae	g__Capnocytophaga	unclassified	unclassified	1.24118	1.37403	1.29133	0.61207	0	0.25141	0.1211	0.15613	1.05998	0.52719	0.27358
k__Bacteria	p__Candidatus_Saccharibacteria	c__Candidatus_Saccharibacteria_noname	o__Candidatus_Saccharibacteria_noname	f__Candidatus_Saccharibacteria_noname	unclassified	unclassified	unclassified	0	0	0	0	0	0	0	0	0.12666	0.08598	0
k__Bacteria	p__Candidatus_Saccharibacteria	c__Candidatus_Saccharibacteria_noname	o__Candidatus_Saccharibacteria_noname	f__Candidatus_Saccharibacteria_noname	g__Candidatus_Saccharibacteria_noname	s__candidate_division_TM7_single_cell_isolate_TM7b	t__GCF_000170655	0.56771	0	0	0	0	0	0	0.01273	0.26649	0.03988	0
k__Bacteria	p__Candidatus_Saccharibacteria	c__Candidatus_Saccharibacteria_noname	o__Candidatus_Saccharibacteria_noname	f__Candidatus_Saccharibacteria_noname	g__Candidatus_Saccharibacteria_noname	s__candidate_division_TM7_single_cell_isolate_TM7c	t__GCF_000170675	0.73455	0	0	0	0	0	0	0.00036	0.26768	0.08281	0
k__Bacteria	p__Firmicutes	c__Bacilli	o__Bacillales	f__Bacillales_noname	g__Gemella	s__Gemella_haemolysans	unclassified	0.17711	0.37498	0.3543	0.19453	0	0.14834	0.02304	0.06072	0.94342	0.30985	0.13372
k__Bacteria	p__Firmicutes	c__Bacilli	o__Bacillales	f__Bacillales_noname	g__Gemella	s__Gemella_morbillorum	t__GCF_000185645	0.28959	0	0.73994	0	0	0	0	0.00277	0.43779	0.05862	0.0321
k__Bacteria	p__Firmicutes	c__Bacilli	o__Bacillales	f__Bacillales_noname	g__Gemella	s__Gemella_sanguinis	t__GCF_000204335	0	0	0.2585	0	0	0	0.00892	0.03134	1.08388	0.09813	0.07173
k__Bacteria	p__Firmicutes	c__Bacilli	o__Bacillales	f__Bacillales_noname	g__Gemella	unclassified	unclassified	0.0693	0.06054	0	0	0	0.21106	0.00635	0.01282	0	0	0
k__Bacteria	p__Firmicutes	c__Bacilli	o__Lactobacillales	f__Aerococcaceae	g__Abiotrophia	s__Abiotrophia_defectiva	t__GCF_000160075	0	0	0	0	0	0	0	0	0.37424	0.14426	0
k__Bacteria	p__Firmicutes	c__Bacilli	o__Lactobacillales	f__Carnobacteriaceae	g__Granulicatella	s__Granulicatella_adiacens	t__GCF_000160675	0.15495	0	0.07811	0.06638	0	0	0.03103	0.02147	1.16452	0.18481	0.0296
k__Bacteria	p__Firmicutes	c__Bacilli	o__Lactobacillales	f__Carnobacteriaceae	g__Granulicatella	s__Granulicatella_elegans	t__GCF_000162475	0.42947	0	0.27256	0.12746	0	0	0	0	0.57658	0.14119	0
k__Bacteria	p__Firmicutes	c__Bacilli	o__Lactobacillales	f__Carnobacteriaceae	g__Granulicatella	unclassified	unclassified	0	0.34957	0	0.06388	0	0.29568	0.01975	0.05934	2.32883	0.47691	0.20617
k__Bacteria	p__Firmicutes	c__Bacilli	o__Lactobacillales	f__Lactobacillaceae	g__Lactobacillus	s__Lactobacillus_salivarius	unclassified	0	0	0	0	0	0	0	0.01412	0	0	0
k__Bacteria	p__Firmicutes	c__Bacilli	o__Lactobacillales	f__Lactobacillaceae	g__Lactobacillus	s__Lactobacillus_vaginalis	t__GCF_000159435	0	0	0	0	0	0	0	0.00176	0	0	0
k__Bacteria	p__Firmicutes	c__Bacilli	o__Lactobacillales	f__Streptococcaceae	g__Streptococcus	s__Streptococcus_anginosus	unclassified	0	0	0	0	0	0	0.01256	0.02314	0	0.0031	0
k__Bacteria	p__Firmicutes	c__Bacilli	o__Lactobacillales	f__Streptococcaceae	g__Streptococcus	s__Streptococcus_australis	unclassified	0	0	0	0.01604	0	0	0.01199	0.01817	1.42753	0.31646	0.03008
k__Bacteria	p__Firmicutes	c__Bacilli	o__Lactobacillales	f__Streptococcaceae	g__Streptococcus	s__Streptococcus_constellatus	unclassified	0	0	0	0	0	0	0	0	0.21152	0.03064	0
k__Bacteria	p__Firmicutes	c__Bacilli	o__Lactobacillales	f__Streptococcaceae	g__Streptococcus	s__Streptococcus_cristatus	unclassified	0	0	0	0	0	0	0.01389	0.04573	0	0.0359	0.02833
k__Bacteria	p__Firmicutes	c__Bacilli	o__Lactobacillales	f__Streptococcaceae	g__Streptococcus	s__Streptococcus_gordonii	t__GCF_000017005	0	0	0	0.00979	0	0	0	0	0.1701	0.01921	0
k__Bacteria	p__Firmicutes	c__Bacilli	o__Lactobacillales	f__Streptococcaceae	g__Streptococcus	s__Streptococcus_infantis	unclassified	0.34492	0	0.54393	0.05197	0	0	0.04354	0.02777	3.17022	0.41029	0.41473
k__Bacteria	p__Firmicutes	c__Bacilli	o__Lactobacillales	f__Streptococcaceae	g__Streptococcus	s__Streptococcus_intermedius	unclassified	0	0	0	0	0	0	0	0.01067	0	0	0
k__Bacteria	p__Firmicutes	c__Bacilli	o__Lactobacillales	f__Streptococcaceae	g__Streptococcus	s__Streptococcus_mitis_oralis_pneumoniae	unclassified	19.4132	1.71604	2.95771	4.45689	8.13584	2.8466	0.37105	0.26171	3.09273	1.36986	0.70741
k__Bacteria	p__Firmicutes	c__Bacilli	o__Lactobacillales	f__Streptococcaceae	g__Streptococcus	s__Streptococcus_mutans	unclassified	0	0	0	0	0	0	0	0	0	0.0033	0
k__Bacteria	p__Firmicutes	c__Bacilli	o__Lactobacillales	f__Streptococcaceae	g__Streptococcus	s__Streptococcus_oligofermentans	t__GCF_000385925	0	0	0	0	0	0	0	0	0.10489	0.03943	0
k__Bacteria	p__Firmicutes	c__Bacilli	o__Lactobacillales	f__Streptococcaceae	g__Streptococcus	s__Streptococcus_parasanguinis	unclassified	0.20307	0	0	0	0	0	0.02627	0.42136	0.22654	0.0209	0.14787
k__Bacteria	p__Firmicutes	c__Bacilli	o__Lactobacillales	f__Streptococcaceae	g__Streptococcus	s__Streptococcus_peroris	t__GCF_000187585	0	0	0	0	0	0	0	0.00798	0.14774	0	0
k__Bacteria	p__Firmicutes	c__Bacilli	o__Lactobacillales	f__Streptococcaceae	g__Streptococcus	s__Streptococcus_pseudopneumoniae	unclassified	0.19341	0	0.48522	0.18083	0	0	0	0.08188	0	0	0
k__Bacteria	p__Firmicutes	c__Bacilli	o__Lactobacillales	f__Streptococcaceae	g__Streptococcus	s__Streptococcus_salivarius	unclassified	0.4921	0	0	0	0	0	0.05672	0.09063	0	0	0.10388
k__Bacteria	p__Firmicutes	c__Bacilli	o__Lactobacillales	f__Streptococcaceae	g__Streptococcus	s__Streptococcus_sanguinis	unclassified	0	0	0	0	0	0	0.00262	0.01265	0.06041	0	0
k__Bacteria	p__Firmicutes	c__Bacilli	o__Lactobacillales	f__Streptococcaceae	g__Streptococcus	s__Streptococcus_tigurinus	unclassified	0	0	0	0.00961	0	0	0	0.05212	0.08609	0.03863	0
k__Bacteria	p__Firmicutes	c__Bacilli	o__Lactobacillales	f__Streptococcaceae	g__Streptococcus	s__Streptococcus_vestibularis	unclassified	0	0	0	0	0	0	0	0.08754	0	0	0
k__Bacteria	p__Firmicutes	c__Clostridia	o__Clostridiales	f__Clostridiales_Family_XIII_Incertae_Sedis	g__Clostridiales_Family_XIII_Incertae_Sedis_noname	s__Eubacterium_infirmum	t__GCF_000242675	0	0	0	0	0	0	0.01333	0.00649	0.02081	0.00894	0.00209
k__Bacteria	p__Firmicutes	c__Clostridia	o__Clostridiales	f__Clostridiales_Family_XIII_Incertae_Sedis	unclassified	unclassified	unclassified	0.13839	0	0.25328	0	0.65763	0	0.02189	0.01348	0.64544	0.09578	0.09671
k__Bacteria	p__Firmicutes	c__Clostridia	o__Clostridiales	f__Clostridiales_Family_XI_Incertae_Sedis	g__Parvimonas	s__Parvimonas_micra	t__GCF_000154405	0	0	0	0	0	0	0.02828	0.00455	0	0	0
k__Bacteria	p__Firmicutes	c__Clostridia	o__Clostridiales	f__Clostridiales_Family_XI_Incertae_Sedis	g__Parvimonas	unclassified	unclassified	0.08005	0	0.22115	0	0	0	0.04588	0.01957	0.08221	0.02021	0
k__Bacteria	p__Firmicutes	c__Clostridia	o__Clostridiales	f__Clostridiales_Family_XI_Incertae_Sedis	g__Peptoniphilus	s__Peptoniphilus_lacrimalis	unclassified	0	0	0	0	0	0	0	0.01345	0	0	0
k__Bacteria	p__Firmicutes	c__Clostridia	o__Clostridiales	f__Eubacteriaceae	g__Eubacterium	s__Eubacterium_brachy	t__GCF_000488855	0.06987	0	0	0	0	0	0.02346	0.03881	0	0	0
k__Bacteria	p__Firmicutes	c__Clostridia	o__Clostridiales	f__Eubacteriaceae	g__Eubacterium	s__Eubacterium_saphenum	t__GCF_000161975	0.14522	0.8536	0.20526	0	0	0.28549	0	0	0.64674	0.18628	0.05452
k__Bacteria	p__Firmicutes	c__Clostridia	o__Clostridiales	f__Lachnospiraceae	g__Lachnoanaerobaculum	s__Lachnoanaerobaculum_saburreum	unclassified	0	0	0	0	0	0	0	0.00301	0	0	0
k__Bacteria	p__Firmicutes	c__Clostridia	o__Clostridiales	f__Lachnospiraceae	g__Lachnospiraceae_noname	s__Lachnospiraceae_bacterium_ICM7	t__GCF_000287675	0	0	0	0	0	0	0	0	0.1427	0.04379	0.03144
k__Bacteria	p__Firmicutes	c__Clostridia	o__Clostridiales	f__Lachnospiraceae	g__Lachnospiraceae_noname	s__Lachnospiraceae_bacterium_oral_taxon_082	t__GCF_000242315	0	0	0	0	0	0	0	0.01588	0	0	0
k__Bacteria	p__Firmicutes	c__Clostridia	o__Clostridiales	f__Lachnospiraceae	g__Oribacterium	s__Oribacterium_sinus	t__GCF_000160635	0.03865	0	0	0	0	0	0.004	0.10046	0.06101	0	0.03987
k__Bacteria	p__Firmicutes	c__Clostridia	o__Clostridiales	f__Lachnospiraceae	g__Oribacterium	s__Oribacterium_sp_oral_taxon_078	unclassified	0	0	0	0	0	0	0	0.00154	0	0	0
k__Bacteria	p__Firmicutes	c__Clostridia	o__Clostridiales	f__Lachnospiraceae	g__Shuttleworthia	s__Shuttleworthia_satelles	t__GCF_000160115	0	0	0	0	0	0	0	0.01585	0	0	0
k__Bacteria	p__Firmicutes	c__Clostridia	o__Clostridiales	f__Lachnospiraceae	g__Stomatobaculum	s__Stomatobaculum_longum	t__GCF_000242235	0	0	0	0	0	0	0	0.29344	0.02872	0	0
k__Bacteria	p__Firmicutes	c__Clostridia	o__Clostridiales	f__Peptostreptococcaceae	g__Filifactor	s__Filifactor_alocis	t__GCF_000163895	0.20418	0.47624	0.80188	0.01429	0	0.52984	0	0.54834	0.19041	0.08517	0.38578
k__Bacteria	p__Firmicutes	c__Clostridia	o__Clostridiales	f__Peptostreptococcaceae	g__Peptostreptococcus	s__Peptostreptococcus_stomatis	t__GCF_000147675	0	0	0.37416	0	0	0	0.0243	0.00429	1.16535	0.14995	0.07707
k__Bacteria	p__Firmicutes	c__Clostridia	o__Clostridiales	f__Peptostreptococcaceae	g__Peptostreptococcus	unclassified	unclassified	0	0.07407	0	0.00721	0	0	0.01963	0.02034	1.2489	0.19999	0.2002
k__Bacteria	p__Firmicutes	c__Erysipelotrichia	o__Erysipelotrichales	f__Erysipelotrichaceae	g__Solobacterium	s__Solobacterium_moorei	t__GCF_000186945	0.05	0	0.19382	0	0	0	0.07252	0.03437	0.22516	0.04157	0.26047
k__Bacteria	p__Firmicutes	c__Negativicutes	o__Selenomonadales	f__Veillonellaceae	g__Centipeda	s__Centipeda_periodontii	t__GCF_000213975	0	0	0	0	0	0	0	0.00033	0	0	0
k__Bacteria	p__Firmicutes	c__Negativicutes	o__Selenomonadales	f__Veillonellaceae	g__Dialister	s__Dialister_invisus	t__GCF_000160055	0.07147	0	0	0	0	0	0	0.07418	0.11911	0.018	0
k__Bacteria	p__Firmicutes	c__Negativicutes	o__Selenomonadales	f__Veillonellaceae	g__Dialister	s__Dialister_micraerophilus	unclassified	0	0	0	0	0	0	0	0.03744	0	0	0
k__Bacteria	p__Firmicutes	c__Negativicutes	o__Selenomonadales	f__Veillonellaceae	g__Megasphaera	s__Megasphaera_micronuciformis	t__GCF_000165735	0.61405	0	0.16779	0	0.18744	0	0.07772	0.18761	1.96812	0.6771	0.07779
k__Bacteria	p__Firmicutes	c__Negativicutes	o__Selenomonadales	f__Veillonellaceae	g__Selenomonas	s__Selenomonas_flueggei	t__GCF_000160695	0	0	0	0	0	0	0.00587	0.07306	0	0	0
k__Bacteria	p__Firmicutes	c__Negativicutes	o__Selenomonadales	f__Veillonellaceae	g__Selenomonas	s__Selenomonas_infelix	t__GCF_000234095	0	0	0	0	0	0	0	0.0019	0	0	0
k__Bacteria	p__Firmicutes	c__Negativicutes	o__Selenomonadales	f__Veillonellaceae	g__Selenomonas	s__Selenomonas_noxia	unclassified	0.28812	0	0.01735	0	2.19927	0	0.02048	0.02863	0	0	0
k__Bacteria	p__Firmicutes	c__Negativicutes	o__Selenomonadales	f__Veillonellaceae	g__Selenomonas	s__Selenomonas_sputigena	unclassified	0	0	0	0	0	0	0.00658	0.01423	0	0	0
k__Bacteria	p__Firmicutes	c__Negativicutes	o__Selenomonadales	f__Veillonellaceae	g__Veillonella	s__Veillonella_atypica	unclassified	1.52916	0	0.18121	0.03775	2.11652	0	0.09411	0.25588	1.3234	0.29416	0.14856
k__Bacteria	p__Firmicutes	c__Negativicutes	o__Selenomonadales	f__Veillonellaceae	g__Veillonella	s__Veillonella_dispar	t__GCF_000160015	0.40396	0	0	0	0	0	0.04755	0.11949	0.17556	0.13377	0.02186
k__Bacteria	p__Firmicutes	c__Negativicutes	o__Selenomonadales	f__Veillonellaceae	g__Veillonella	s__Veillonella_parvula	unclassified	0.98609	0	1.73918	0.13721	0	0	0.06141	0.03795	1.38337	0.60143	0
k__Bacteria	p__Firmicutes	c__Negativicutes	o__Selenomonadales	f__Veillonellaceae	g__Veillonella	unclassified	unclassified	0.70789	0.45097	3.4966	0.1421	2.95709	0.32583	0	0.26643	5.51345	0.77387	0.22518
k__Bacteria	p__Fusobacteria	c__Fusobacteriia	o__Fusobacteriales	f__Fusobacteriaceae	g__Fusobacterium	s__Fusobacterium_nucleatum	unclassified	2.44795	1.51288	5.05693	0.15228	0	0.64401	0.0539	0.79692	1.05162	0.3057	0.1814
k__Bacteria	p__Fusobacteria	c__Fusobacteriia	o__Fusobacteriales	f__Fusobacteriaceae	g__Fusobacterium	s__Fusobacterium_periodonticum	unclassified	1.3912	2.31523	0.65323	0.10014	0	1.57562	0.08199	0.21168	3.32044	0.57379	0.34816
k__Bacteria	p__Fusobacteria	c__Fusobacteriia	o__Fusobacteriales	f__Leptotrichiaceae	unclassified	unclassified	unclassified	0.62696	0.31762	0.31894	0.11077	0	0	0.03531	0.15353	1.02944	0	0.16209
k__Bacteria	p__Fusobacteria	c__Fusobacteriia	o__Fusobacteriales	f__Leptotrichiaceae	g__Leptotrichia	s__Leptotrichia_buccalis	t__GCF_000023905	0	0	0.00951	0	0	0	0	0.0036	0.22014	0.07489	0
k__Bacteria	p__Fusobacteria	c__Fusobacteriia	o__Fusobacteriales	f__Leptotrichiaceae	g__Leptotrichia	s__Leptotrichia_hofstadii	t__GCF_000162955	0	0	0	0	0	0	0	0.00291	0	0	0
k__Bacteria	p__Fusobacteria	c__Fusobacteriia	o__Fusobacteriales	f__Leptotrichiaceae	g__Leptotrichia	s__Leptotrichia_shahii	t__GCF_000373045	0	0	0	0	0	0	0	0.0308	0.05042	0	0
k__Bacteria	p__Fusobacteria	c__Fusobacteriia	o__Fusobacteriales	f__Leptotrichiaceae	g__Leptotrichia	unclassified	unclassified	0.11541	0.1322	0.99596	0.00648	0	0	0.00513	0.05782	0.65768	0.10567	0.01854
k__Bacteria	p__Fusobacteria	c__Fusobacteriia	o__Fusobacteriales	f__Leptotrichiaceae	g__Leptotrichia	s__Leptotrichia_wadei	unclassified	0	0	0.1081	0	0	0	0	0.16001	0.33675	0.01556	0
k__Bacteria	p__Proteobacteria	c__Alphaproteobacteria	o__Caulobacterales	f__Caulobacteraceae	g__Asticcacaulis	unclassified	unclassified	0	0	0	0	0	0	0	0	0	0	0.09883
k__Bacteria	p__Proteobacteria	c__Alphaproteobacteria	o__Caulobacterales	f__Caulobacteraceae	g__Brevundimonas	s__Brevundimonas_diminuta	unclassified	0	0	0	0	0	0	0	0	0	0	0.03257
k__Bacteria	p__Proteobacteria	c__Alphaproteobacteria	o__Caulobacterales	f__Caulobacteraceae	g__Brevundimonas	unclassified	unclassified	0	0	0	0	0	0	0	0.01084	0	0	87.6672
k__Bacteria	p__Proteobacteria	c__Alphaproteobacteria	o__Caulobacterales	f__Caulobacteraceae	g__Caulobacter	unclassified	unclassified	0	0	0	0	0	0	0.01195	0	0	0.02286	0.38928
k__Bacteria	p__Proteobacteria	c__Alphaproteobacteria	o__Caulobacterales	f__Caulobacteraceae	g__Caulobacter	s__Caulobacter_vibrioides	unclassified	0	0	0	0.06468	0	0	0.00687	0	0	0.01374	0.02089
k__Bacteria	p__Proteobacteria	c__Alphaproteobacteria	o__Rhizobiales	f__Bradyrhizobiaceae	g__Rhodopseudomonas	s__Rhodopseudomonas_palustris	unclassified	0	0	0	0	0	0	0.00449	0.0278	0	0	0
k__Bacteria	p__Proteobacteria	c__Alphaproteobacteria	o__Rhizobiales	f__Rhodobiaceae	unclassified	unclassified	unclassified	0	0	0	0	0	0	0	0	0	0	0.17351
k__Bacteria	p__Proteobacteria	c__Alphaproteobacteria	o__Sphingomonadales	f__Sphingomonadaceae	g__Blastomonas	unclassified	unclassified	0	0	0	0.06708	0	0	1.63066	9.11005	1.13906	0.24288	0
k__Bacteria	p__Proteobacteria	c__Alphaproteobacteria	o__Sphingomonadales	f__Sphingomonadaceae	g__Sphingobium	s__Sphingobium_xenophagum	unclassified	0	0	0	0.07053	0	0	0.30213	0.12077	0.70822	0.27527	0
k__Bacteria	p__Proteobacteria	c__Alphaproteobacteria	o__Sphingomonadales	f__Sphingomonadaceae	g__Sphingobium	s__Sphingobium_yanoikuyae	unclassified	0.17422	0.06537	0	1.92405	0	0	43.2212	1.5364	7.60449	4.73309	0.02192
k__Bacteria	p__Proteobacteria	c__Betaproteobacteria	o__Burkholderiales	f__Burkholderiaceae	g__Lautropia	s__Lautropia_mirabilis	t__GCF_000186425	0	0.08324	0.14825	0	0	0	0.01012	0.00621	0	0	0
k__Bacteria	p__Proteobacteria	c__Betaproteobacteria	o__Burkholderiales	f__Burkholderiales_noname	g__Thiomonas	unclassified	unclassified	0	0	0	0	0	0	0.01626	0	0	0	0
k__Bacteria	p__Proteobacteria	c__Betaproteobacteria	o__Burkholderiales	f__Comamonadaceae	g__Acidovorax	s__Acidovorax_radicis	t__GCF_000204195	0	0	0	0	0	0	0	0.01494	0	0	0
k__Bacteria	p__Proteobacteria	c__Betaproteobacteria	o__Burkholderiales	f__Comamonadaceae	g__Verminephrobacter	unclassified	unclassified	0	0	0	0	0	0	0	0.00491	0	0.04109	0
k__Bacteria	p__Proteobacteria	c__Betaproteobacteria	o__Neisseriales	f__Neisseriaceae	g__Eikenella	s__Eikenella_corrodens	unclassified	0	0	0.02115	0	0	0	0	0	0	0	0
k__Bacteria	p__Proteobacteria	c__Betaproteobacteria	o__Neisseriales	f__Neisseriaceae	g__Kingella	s__Kingella_denitrificans	t__GCF_000190695	0	0	0.14958	0	0	0	0	0	0	0	0
k__Bacteria	p__Proteobacteria	c__Betaproteobacteria	o__Neisseriales	f__Neisseriaceae	g__Kingella	unclassified	unclassified	0	0	0.03747	0	0	0.13924	0	0	0	0	0
k__Bacteria	p__Proteobacteria	c__Betaproteobacteria	o__Neisseriales	f__Neisseriaceae	g__Neisseria	s__Neisseria_cinerea	t__GCF_000173895	0	0	0.18299	0	0	0	0	0	0	0	0
k__Bacteria	p__Proteobacteria	c__Betaproteobacteria	o__Neisseriales	f__Neisseriaceae	g__Neisseria	s__Neisseria_elongata	t__GCF_000176755	0	0.32809	0.65094	0	0	0.24807	0.00972	0.01389	0.10977	0.03274	0
k__Bacteria	p__Proteobacteria	c__Betaproteobacteria	o__Neisseriales	f__Neisseriaceae	g__Neisseria	s__Neisseria_flavescens	unclassified	1.46316	4.91828	7.35366	1.98832	0	4.8578	0.32476	0.44924	1.85573	0.57101	0.21425
k__Bacteria	p__Proteobacteria	c__Betaproteobacteria	o__Neisseriales	f__Neisseriaceae	g__Neisseria	s__Neisseria_lactamica	unclassified	0	0	0	0	0	0	0.00135	0.00246	0	0	0
k__Bacteria	p__Proteobacteria	c__Betaproteobacteria	o__Neisseriales	f__Neisseriaceae	g__Neisseria	s__Neisseria_macacae	t__GCF_000220865	0	0.34616	0.37142	0	0	0.04633	0.00087	0	0	0.00553	0
k__Bacteria	p__Proteobacteria	c__Betaproteobacteria	o__Neisseriales	f__Neisseriaceae	g__Neisseria	s__Neisseria_meningitidis	unclassified	0.66803	0.42826	0.23557	0.04572	0	0.54872	0.01271	0.02226	0.02647	0.00725	0.03769
k__Bacteria	p__Proteobacteria	c__Betaproteobacteria	o__Neisseriales	f__Neisseriaceae	g__Neisseria	s__Neisseria_polysaccharea	t__GCF_000176735	0	0	0	0	0	0	0	0.00105	0	0	0
k__Bacteria	p__Proteobacteria	c__Betaproteobacteria	o__Neisseriales	f__Neisseriaceae	g__Neisseria	s__Neisseria_sicca	unclassified	2.10763	0.88938	0.19356	1.41082	1.51709	1.05746	0.06954	0.02113	0.95015	0.17779	0
k__Bacteria	p__Proteobacteria	c__Betaproteobacteria	o__Neisseriales	f__Neisseriaceae	g__Neisseria	s__Neisseria_subflava	t__GCF_000173955	0.67719	1.07647	0.5011	0.06571	0	1.4257	0.0206	0.15203	0.02041	0.03986	0
k__Bacteria	p__Proteobacteria	c__Betaproteobacteria	o__Neisseriales	f__Neisseriaceae	g__Neisseria	unclassified	unclassified	8.4721	3.98432	2.8497	3.13914	20.728	5.41839	0.32591	1.83837	3.37951	1.03463	0.46559
k__Bacteria	p__Proteobacteria	c__Betaproteobacteria	o__Neisseriales	f__Neisseriaceae	g__Simonsiella	s__Simonsiella_muelleri	t__GCF_000163775	0	0	0	0	0	0	0	0	0.063	0	0
k__Bacteria	p__Proteobacteria	c__Deltaproteobacteria	o__Desulfobacterales	f__Desulfobulbaceae	g__Desulfobulbus	s__Desulfobulbus_sp_oral_taxon_041	unclassified	0	0	0	0	0	0	0	0.019	0	0	0
k__Bacteria	p__Proteobacteria	c__Epsilonproteobacteria	o__Campylobacterales	f__Campylobacteraceae	g__Campylobacter	s__Campylobacter_concisus	t__GCF_000017725	0.20396	0.17724	0	0.03836	0	0.11264	0.04009	0.28879	0.02754	0.02507	0.01968
k__Bacteria	p__Proteobacteria	c__Epsilonproteobacteria	o__Campylobacterales	f__Campylobacteraceae	g__Campylobacter	s__Campylobacter_curvus	unclassified	0	0	0	0	0	0	0	0.00296	0	0	0
k__Bacteria	p__Proteobacteria	c__Epsilonproteobacteria	o__Campylobacterales	f__Campylobacteraceae	g__Campylobacter	s__Campylobacter_gracilis	t__GCF_000175875	0	0	0	0	0	0	0	0.0394	0	0	0
k__Bacteria	p__Proteobacteria	c__Epsilonproteobacteria	o__Campylobacterales	f__Campylobacteraceae	g__Campylobacter	s__Campylobacter_rectus	t__GCF_000174175	0	0	0	0	0	0	0.00318	0.08086	0	0	0
k__Bacteria	p__Proteobacteria	c__Epsilonproteobacteria	o__Campylobacterales	f__Campylobacteraceae	g__Campylobacter	s__Campylobacter_showae	unclassified	0.47097	0.90027	0.37368	0.00776	0	0.75327	0.02128	0.05384	0.58955	0.12142	0.04486
k__Bacteria	p__Proteobacteria	c__Epsilonproteobacteria	o__Campylobacterales	f__Campylobacteraceae	g__Campylobacter	s__Campylobacter_sp_10_1_50	t__GCF_000238755	0	0	0	0	0	0	0	0.42741	0	0	0
k__Bacteria	p__Proteobacteria	c__Epsilonproteobacteria	o__Campylobacterales	f__Helicobacteraceae	g__Helicobacter	s__Helicobacter_pylori	unclassified	3.07203	28.9047	0	52.6034	0	22.0607	45.6698	0	9.50697	71.2955	0.00797
k__Bacteria	p__Proteobacteria	c__Gammaproteobacteria	o__Enterobacteriales	f__Enterobacteriaceae	g__Enterobacter	s__Enterobacter_cloacae	unclassified	0	0	0	0	0	0	0.02066	0	0	0	0
k__Bacteria	p__Proteobacteria	c__Gammaproteobacteria	o__Enterobacteriales	f__Enterobacteriaceae	g__Escherichia	s__Escherichia_coli	unclassified	0	0	0	0	0	0	0	0	0.93856	0	0
k__Bacteria	p__Proteobacteria	c__Gammaproteobacteria	o__Enterobacteriales	f__Enterobacteriaceae	g__Escherichia	unclassified	unclassified	0	0	0	0	0	0	0.01307	0.00472	0.35146	0.03949	0
k__Bacteria	p__Proteobacteria	c__Gammaproteobacteria	o__Enterobacteriales	f__Enterobacteriaceae	g__Klebsiella	s__Klebsiella_pneumoniae	unclassified	1.63121	0	0	0	0	0	0	0.00346	0	0	0.05353
k__Bacteria	p__Proteobacteria	c__Gammaproteobacteria	o__Pasteurellales	f__Pasteurellaceae	g__Actinobacillus	unclassified	unclassified	0	0.4166	0	1.65731	1.20576	0	0.0191	0.0659	0	0	0
k__Bacteria	p__Proteobacteria	c__Gammaproteobacteria	o__Pasteurellales	f__Pasteurellaceae	g__Aggregatibacter	s__Aggregatibacter_aphrophilus	unclassified	0	0	0	0	0	0	0	0.01261	0	0	0
k__Bacteria	p__Proteobacteria	c__Gammaproteobacteria	o__Pasteurellales	f__Pasteurellaceae	g__Aggregatibacter	s__Aggregatibacter_segnis	t__GCF_000185305	1.63003	0.50609	0.52164	0.44968	0	0.46194	0	0.01333	0.43314	0.18167	0
k__Bacteria	p__Proteobacteria	c__Gammaproteobacteria	o__Pasteurellales	f__Pasteurellaceae	g__Aggregatibacter	unclassified	unclassified	0	0.45135	0.14794	0	1.11473	0.39123	0.00288	0.12794	0	0	0.10147
k__Bacteria	p__Proteobacteria	c__Gammaproteobacteria	o__Pasteurellales	f__Pasteurellaceae	g__Haemophilus	s__Haemophilus_haemolyticus	t__GCF_000262285	0.58183	1.35555	1.14461	0.1711	0	0.88351	0.01476	0.12388	0.58545	0.17595	0.01479
k__Bacteria	p__Proteobacteria	c__Gammaproteobacteria	o__Pasteurellales	f__Pasteurellaceae	g__Haemophilus	s__Haemophilus_influenzae	unclassified	0.52742	0.66681	0.60526	13.0655	0	0.63205	0.01198	0.09584	0.69896	0.20958	0
k__Bacteria	p__Proteobacteria	c__Gammaproteobacteria	o__Pasteurellales	f__Pasteurellaceae	g__Haemophilus	s__Haemophilus_parahaemolyticus	t__GCF_000262265	3.28395	0.4104	0	5.44564	0	0.48069	0.12562	0.08535	0	0	0
k__Bacteria	p__Proteobacteria	c__Gammaproteobacteria	o__Pasteurellales	f__Pasteurellaceae	g__Haemophilus	s__Haemophilus_parainfluenzae	unclassified	5.00177	3.21531	3.10155	1.05501	0	4.09117	0.38861	1.95327	2.7709	0.83514	0.23362
k__Bacteria	p__Proteobacteria	c__Gammaproteobacteria	o__Pasteurellales	f__Pasteurellaceae	g__Haemophilus	s__Haemophilus_paraphrohaemolyticus	t__GCF_000260675	0	0	0.16997	0.87134	0	0	0.00799	0.01188	0	0	0
k__Bacteria	p__Proteobacteria	c__Gammaproteobacteria	o__Pasteurellales	f__Pasteurellaceae	g__Haemophilus	s__Haemophilus_sputorum	unclassified	0.39791	0	0	0	0	0	0	0.17858	0	0	0
k__Bacteria	p__Proteobacteria	c__Gammaproteobacteria	o__Pseudomonadales	f__Moraxellaceae	g__Acinetobacter	s__Acinetobacter_junii	unclassified	0	0	0	0	0	0	0	0.00308	0	0	0
k__Bacteria	p__Proteobacteria	c__Gammaproteobacteria	o__Pseudomonadales	f__Moraxellaceae	g__Moraxella	s__Moraxella_catarrhalis	unclassified	0.44408	0	0	0.05131	0	0	0	0	0	0	0
k__Bacteria	p__Spirochaetes	c__Spirochaetia	o__Spirochaetales	f__Spirochaetaceae	g__Treponema	s__Treponema_denticola	unclassified	0	0.97031	1.14086	0.0299	0	0.55151	0.02567	0.01477	0.3859	0.15526	0.14057
k__Bacteria	p__Spirochaetes	c__Spirochaetia	o__Spirochaetales	f__Spirochaetaceae	g__Treponema	s__Treponema_lecithinolyticum	t__GCF_000468055	0	0	0	0	0	0	0	0.00626	0	0	0
k__Bacteria	p__Spirochaetes	c__Spirochaetia	o__Spirochaetales	f__Spirochaetaceae	g__Treponema	s__Treponema_maltophilum	t__GCF_000413055	0	0	0.02923	0	0	0	0	0.00336	0	0	0
k__Bacteria	p__Spirochaetes	c__Spirochaetia	o__Spirochaetales	f__Spirochaetaceae	g__Treponema	s__Treponema_medium	t__GCF_000413035	0.02769	0.08413	0.28936	0	0	0.04302	0	0.01514	0.25896	0.04925	0.02805
k__Bacteria	p__Spirochaetes	c__Spirochaetia	o__Spirochaetales	f__Spirochaetaceae	g__Treponema	s__Treponema_socranskii	unclassified	0	0	0	0	0	0	0.0063	0.00636	0	0	0
k__Bacteria	p__Spirochaetes	c__Spirochaetia	o__Spirochaetales	f__Spirochaetaceae	g__Treponema	s__Treponema_vincentii	unclassified	0	0	0.44778	0	0	0	0	0.0027	0.11942	0.03915	0.01285
k__Bacteria	p__Synergistetes	c__Synergistia	o__Synergistales	f__Synergistaceae	g__Fretibacterium	s__Fretibacterium_fastidiosum	t__GCF_000210715	0.09655	0.1122	0	0	0.09673	0.01166	0	0.04381	0	0	0
k__Viruses	p__Viruses_noname	c__Viruses_noname	o__Caudovirales	f__Myoviridae	g__Myoviridae_noname	s__Streptococcus_phage_EJ_1	t__PRJNA14604	0	0	0	0	0	0	0	0.5761	0	0	0
k__Viruses	p__Viruses_noname	c__Viruses_noname	o__Caudovirales	f__Podoviridae	g__Podoviridae_noname	s__Streptococcus_phage_Cp_1	t__PRJNA14584	0	0	0	0	0	0	0	0.20252	0	0	0
k__Viruses	p__Viruses_noname	c__Viruses_noname	o__Herpesvirales	f__Herpesviridae	g__Lymphocryptovirus	s__Human_herpesvirus_4	unclassified	0.53533	0	0.0869	0	2.5941	0	0.01835	0	0	0	0
k__Viruses	p__Viruses_noname	c__Viruses_noname	o__Herpesvirales	f__Herpesviridae	g__Lymphocryptovirus	unclassified	unclassified	0	0	0	0.00512	0	0	0	0	0	0	0
k__Viruses	p__Viruses_noname	c__Viruses_noname	o__Viruses_noname	f__Hepadnaviridae	g__Orthohepadnavirus	unclassified	unclassified	0	0	0	0	0	0	0	0.18231	1.17301	0	0.41042
k__Viruses	p__Viruses_noname	c__Viruses_noname	o__Viruses_noname	f__Potyviridae	g__Potyvirus	s__Dasheen_mosaic_virus	t__PRJNA15388	0	0	0	0	0	0	0	0	0.09708	0.02971	0
