# Supplementary material for: The Gastric Microbiome Is Perturbed in Advanced Gastric Adenocarcinoma Identified Through Shotgun Metagenomics
Source: Front Cell Infect Microbiol. 2018 Dec 12;8:433. doi: 10.3389/fcimb.2018.00433 (PMC6299874; doi:10.3389/fcimb.2018.00433)
Supplement: Supplementary file 4 [file Table_4.xlsx]

## Sheet: sheet1
Supplementary Material of The gastric microbiome is perturbed in advanced gastric adenocarcinoma identified through shotgun metagenomics
Authors: Yuan-Liang Hu, Wei Pang, Yun Huang, Yan Zhang, Chao-Jun Zhang*; Correspondence: Chao-Jun Zhang: doctorzhangxq@aliyun.com
Supplementary table 4: The relative abundance of pathways identified in all samples. GC, gastric adenocarcinoma; SG, superficial gastritis.
# Pathway	GC1	GC2	GC3	GC4	GC5	GC6	SG1	SG2	SG3	SG4	SG5
VALSYN-PWY: L-valine biosynthesis	0.00886433	0.00779134	0.00651081	0.00933303	0.00801228	0.00814198	0.0100552	0.00767559	0.00820832	0.00831796	0.0174882
VALDEG-PWY: L-valine degradation I	0	0	0	0	0	0	0	0	0.000151509	0	0
URSIN-PWY: ureide biosynthesis	0	0	0	0	0	0	0.000193304	0.00015271	0	0.000101529	0
UDPNAGSYN-PWY: UDP-N-acetyl-D-glucosamine biosynthesis I	0.00440991	0.00527215	0.00437424	0.0101202	0.00913085	0.00538607	0.00674008	0.00231848	0.00520158	0.00750552	0.000488634
UBISYN-PWY: superpathway of ubiquinol-8 biosynthesis (prokaryotic)	0	0	0	0	0	0	0	0	0.00021804	0	0
TYRFUMCAT-PWY: L-tyrosine degradation I	0	0	0	0	0	0	0	0	4.44981e-05	0	0
TRPSYN-PWY: L-tryptophan biosynthesis	0.00382035	0.0057615	0.00392507	0.00820149	0.00364956	0.00494993	0.0119099	0.00436237	0.00483468	0.0113426	0.00147034
TRNA-CHARGING-PWY: tRNA charging	0.00563646	0.00785751	0.00830609	0.00723964	0	0.00903822	0.00592445	0.00664788	0.00557259	0.00865095	0.00581492
THRESYN-PWY: superpathway of L-threonine biosynthesis	0.0071231	0.00673711	0.00672849	0.00795313	0.00607448	0.00654705	0.0100992	0.00522758	0.00883411	0.0111127	0.00200393
THISYN-PWY: superpathway of thiamin diphosphate biosynthesis I	0.00361047	0.0023089	0	0.000770907	0	0	0.000755219	0.00194159	0.00100578	0.00061948	0
THISYNARA-PWY: superpathway of thiamin diphosphate biosynthesis III (eukaryotes)	0.00591988	0.00538932	0.00701233	0.00237243	0.00718	0.00596036	0.00164824	0.00953101	0.00398242	0.00275173	0.00125466
TEICHOICACID-PWY: teichoic acid (poly-glycerol) biosynthesis	0	0	0	0	0	0	0	2.18072e-05	0	0	0
TCA-GLYOX-BYPASS: superpathway of glyoxylate bypass and TCA	0.000326832	0.000156705	0.000138148	0	0	0	0.0011973	0.00169478	0.00130468	0.000426484	0
TCA: TCA cycle I (prokaryotic)	0.00273336	0.00495104	0.00189039	0.00641493	0.00120341	0.00483587	0.0114854	0.00231349	0.00373252	0.00563263	0.000306606
SULFATE-CYS-PWY: superpathway of sulfate assimilation and cysteine biosynthesis	0.00272998	0.00423674	0.00304688	0.00216185	0.00274643	0.00498017	0.00344263	0.00286015	0.00275481	0.00192209	0.00091173
SO4ASSIM-PWY: sulfate reduction I (assimilatory)	0.00194963	0.00473416	0.00193328	0.00123679	0.00519084	0.0052329	0.00579842	0.00183907	0.00184145	0.00112496	0.00297812
SER-GLYSYN-PWY: superpathway of L-serine and glycine biosynthesis I	0.00709324	0.00424512	0.00823249	0.00513106	0.00802879	0.00727679	0.00798289	0.0101586	0.00486824	0.0042777	0.0013834
SALVADEHYPOX-PWY: adenosine nucleotides degradation II	0.000357289	0.00111136	0.000996221	4.86788e-05	0.00169566	0.000444127	0.000168911	0.000191348	0.000959145	0.000312264	6.29184e-05
RIBOSYN2-PWY: flavin biosynthesis I (bacteria and plants)	0.00617769	0.0100847	0.00876168	0.00670715	0.00491886	0.0106186	0.00691839	0.00971725	0.00603836	0.00763466	0.00219224
RHAMCAT-PWY: L-rhamnose degradation I	0.000389192	0	0	3.39714e-05	0	0	4.48244e-05	0.000227642	0.00012987	0.000137758	2.69221e-05
REDCITCYC: TCA cycle VIII (helicobacter)	0.000813156	0.000416747	0.000142995	0.000794609	0	0.000595258	0.00245327	0.00109863	0.0018341	0.00136901	9.02544e-05
PYRIDOXSYN-PWY: pyridoxal 5'-phosphate biosynthesis I	0.00401006	0.00545056	0.00433157	0.00416147	0.00771145	0.00478348	0.00663816	0.00434971	0.00336799	0.00289674	0.00109959
PYRIDNUCSYN-PWY: NAD biosynthesis I (from aspartate)	0.00442639	0.00690033	0.00621543	0.00333667	0.0055781	0.00893928	0.00916022	0.00731809	0.00401067	0.00673723	0.00108775
PYRIDNUCSAL-PWY: NAD salvage pathway I	0.000597863	0	0.00024242	0.000207482	0	0	0.000763179	0.00345945	0.000850897	0.000377211	0
PWYG-321: mycolate biosynthesis	0.00428047	0.00452948	0	0.00396173	0.00947866	0	0.00227211	0.00948119	0.00485457	0.0030333	0.0104096
PWY-922: mevalonate pathway I	0.000746638	0.000209448	0	0.000164553	0	0	2.0068e-05	0.000248823	0.000939731	0.000651192	0.000218324
PWY-841: superpathway of purine nucleotides de novo biosynthesis I	0.00599399	0.00579117	0.00681892	0.00519052	0.0052277	0.00529657	0.00360818	0.00761355	0.0062428	0.00429018	0.00170836
PWY-821: superpathway of sulfur amino acid biosynthesis (Saccharomyces cerevisiae)	0.00126034	0.00187999	0.00154117	0.000256712	0	0.00229944	0.000639118	0.00163743	0.000849175	0.00053744	0.000790887
PWY-7664: oleate biosynthesis IV (anaerobic)	0.0058926	0.00849002	0.00793689	0.00495753	0.0101172	0.00608524	0.00234801	0.00957114	0.00482144	0.00312982	0.0109076
PWY-7663: gondoate biosynthesis (anaerobic)	0.00893544	0.0101577	0.0111418	0.00669679	0.0108433	0.00989589	0.00391546	0.0137665	0.00887714	0.00704855	0.0179574
PWY-7560: methylerythritol phosphate pathway II	0.00569695	0.00596689	0.00667816	0.0031736	0.00412916	0.00632087	0.00205096	0.00304448	0.00581181	0.00501973	0.00155333
PWY-7539: 6-hydroxymethyl-dihydropterin diphosphate biosynthesis III (Chlamydia)	0.00534338	0.0100254	0.00711873	0.0071915	0	0.0103356	0.00632982	0.00776699	0.00475137	0.00612522	0.000468528
PWY-7456: mannan degradation	0.00070704	0	0.000779003	9.98117e-05	0	0	0.000389125	0.00134318	0.000175217	0.000328721	9.12275e-05
"PWY-7409: phospholipid remodeling (phosphatidylethanolamine, yeast)"	0	0	0	0	0	0	0	0	0.000193349	0	0
PWY-7400: L-arginine biosynthesis IV (archaebacteria)	0.00342746	0.00268439	0.00371865	0.00351062	0.00381913	0.00233245	0.00174317	0.00262753	0.00355441	0.0015408	0.00111462
PWY-7392: taxadiene biosynthesis (engineered)	0	0	0.000217328	0.000424975	0	0.00057904	0.000631232	0.000946497	0.000653267	0.00076582	0.000175905
"PWY-7388: octanoyl-[acyl-carrier protein] biosynthesis (mitochondria, yeast)"	0.00520166	0.00791021	0.00693826	0.00400273	0.0095838	0.0051214	0.00185293	0.00741136	0.00408579	0.00243353	0.00871318
"PWY-7383: anaerobic energy metabolism (invertebrates, cytosol)"	0.000782488	0.000209745	0.00054853	4.64958e-05	0	0.000230785	0.000868896	0.00100195	0.00228891	0.000653812	0.000651832
PWY-7373: superpathway of demethylmenaquinol-6 biosynthesis II	0.000318879	0.00241301	0	0.00393515	0	0.00171148	0.00528625	0	0.000718711	0.00731372	0
"PWY-7371: 1,4-dihydroxy-6-naphthoate biosynthesis II"	0.000604543	0.0026442	0.000180726	0.00433763	0.000898642	0.00201054	0.0056917	0.000415552	0.00081328	0.00777211	0
PWY-7357: thiamin formation from pyrithiamine and oxythiamine (yeast)	0.00677382	0.00466385	0.00444502	0.00873839	0.00945127	0.00475956	0.00708974	0.00225891	0.00417148	0.00834837	0.000750405
PWY-7323: superpathway of GDP-mannose-derived O-antigen building blocks biosynthesis	0.000553229	0	0	0	0	0	3.36867e-05	1.568e-05	0.000223472	0	0
PWY-7316: dTDP-N-acetylviosamine biosynthesis	0	0	0	0	0	0	0	0	0.000213324	0	0
PWY-7315: dTDP-N-acetylthomosamine biosynthesis	0	0	0	0	0	0	0	0	0.000103739	0	0
PWY-7282: 4-amino-2-methyl-5-phosphomethylpyrimidine biosynthesis (yeast)	0.00324482	0.0030978	0.00363025	0.00303041	0.00271968	0.0035226	0.00218054	0.00569259	0.00402304	0.00183128	0.00105344
PWY-7279: aerobic respiration II (cytochrome c) (yeast)	0.00172006	0.00611739	0.00275905	0.00685025	0.00093697	0.00349216	0.016046	0.0028961	0.00296755	0.00949204	0.0195351
PWY-7269: NAD/NADP-NADH/NADPH mitochondrial interconversion (yeast)	0	0	0	0	0	0	0.000158325	0.000364613	0	0	0
PWY-7268: NAD/NADP-NADH/NADPH cytosolic interconversion (yeast)	0	0.000365104	0	0	0	0	0.00023634	0.0005167	0	0	0
PWY-7254: TCA cycle VII (acetate-producers)	0.000261933	0.000365743	0.000126707	0	0	0.000189089	4.85008e-05	6.35555e-05	0.0013107	0.000361508	0
PWY-7245: superpathway NAD/NADP - NADH/NADPH interconversion (yeast)	0	0	0	0	0	0	1.58994e-05	0	0	0	0
PWY-7242: D-fructuronate degradation	0.000488186	0.000198954	9.47011e-05	0.00133733	0	0	0.00021974	0.00135155	0.000334244	0.000149743	4.47312e-05
"PWY-724: superpathway of L-lysine, L-threonine and L-methionine biosynthesis II"	0.00702281	0.0072912	0.0062756	0.00833956	0.00723097	0.00787432	0.0108594	0.00720611	0.00652935	0.0103796	0.0102063
PWY-7234: inosine-5'-phosphate biosynthesis III	0.00534682	0.00202745	0.0038525	0.0037325	0.00607771	0.00419275	0.00110289	0.00433798	0.00398329	0.00233357	0.000773792
PWY-7229: superpathway of adenosine nucleotides de novo biosynthesis I	0.0119299	0.0131585	0.0129222	0.0121632	0.0116066	0.0112608	0.0161011	0.0122409	0.0120349	0.0153704	0.02633
PWY-7228: superpathway of guanosine nucleotides de novo biosynthesis I	0.00969545	0.0108271	0.00996276	0.0108972	0.00629753	0.00855738	0.0144552	0.0094876	0.0100043	0.0136863	0.0229149
PWY-7222: guanosine deoxyribonucleotides de novo biosynthesis II	0.00871363	0.00960575	0.00807336	0.0118189	0.00600964	0.00625711	0.0159849	0.00706542	0.00830677	0.0149507	0.0272223
PWY-7221: guanosine ribonucleotides de novo biosynthesis	0.010421	0.0119497	0.0127897	0.0104519	0.0153677	0.0133412	0.01362	0.0142988	0.0122562	0.0127732	0.0205983
PWY-7220: adenosine deoxyribonucleotides de novo biosynthesis II	0.00871363	0.00960575	0.00807336	0.0118189	0.00600964	0.00625711	0.0159849	0.00706542	0.00830677	0.0149507	0.0272223
PWY-7219: adenosine ribonucleotides de novo biosynthesis	0.0150363	0.0158035	0.0166239	0.013654	0.0172798	0.0168088	0.0168314	0.0168278	0.0146114	0.0153439	0.0262456
PWY-7211: superpathway of pyrimidine deoxyribonucleotides de novo biosynthesis	0.00228597	0	0	8.64774e-05	0	0	0.000181095	0.000381207	0.00279527	0	0.000557975
PWY-7210: pyrimidine deoxyribonucleotides biosynthesis from CTP	0.00147984	0	0	4.82976e-05	0	0	0	0.000215331	0	0	0
PWY-7209: superpathway of pyrimidine ribonucleosides degradation	0.000172614	0	0	0	0	0	0	2.06785e-05	0	0	0
PWY-7208: superpathway of pyrimidine nucleobases salvage	0.00959183	0.00905159	0.00902285	0.00899942	0.00384454	0.00709812	0.00370591	0.00801159	0.00887653	0.00768452	0.00287223
PWY-7204: pyridoxal 5'-phosphate salvage II (plants)	0	0	0	0	0	0	7.40723e-05	4.4402e-05	0.000636972	0	0
PWY-7199: pyrimidine deoxyribonucleosides salvage	0.00837879	0.00324509	0.00888614	0.00416845	0.0152814	0.00559762	0.00223571	0.00966709	0.00655282	0.00381983	0.000924421
PWY-7198: pyrimidine deoxyribonucleotides de novo biosynthesis IV	0.00110031	0	0	3.38213e-05	0	0	0	0.000152436	0	0	0
PWY-7197: pyrimidine deoxyribonucleotide phosphorylation	0.00719222	0.00718446	0.00587505	0.0117881	0.00190142	0.00513819	0.0138724	0.00551071	0.00720096	0.0130501	0.0194701
PWY-7196: superpathway of pyrimidine ribonucleosides salvage	0	0	0	0	0	0	0.000119153	0.000241901	0.00211698	0	0.000367076
PWY-7187: pyrimidine deoxyribonucleotides de novo biosynthesis II	0.00628672	0.00715757	0.00646348	0.00627514	0.00445511	0.00706133	0.00301883	0.00525091	0.00596515	0.00387683	0.00313226
PWY-7184: pyrimidine deoxyribonucleotides de novo biosynthesis I	0.00825561	0.00911772	0.00807559	0.00808307	0.00321538	0.00720575	0.012228	0.00752688	0.0086354	0.00958766	0.022981
"PWY-7117: C4 photosynthetic carbon assimilation cycle, PEPCK type"	0.00226363	0.00132992	0.00208163	0.00239959	0.00193294	0.00187634	0.00140078	0.00224329	0.00239383	0.00119978	0.000426233
"PWY-7115: C4 photosynthetic carbon assimilation cycle, NAD-ME type"	0.00179994	0.000565694	0.00127567	0.000388217	0.00110106	0.001345	0.000611459	0.00112092	0.00191865	0.000828661	0.000108923
PWY-7111: pyruvate fermentation to isobutanol (engineered)	0.00752677	0.00803088	0.00667334	0.00927221	0.00884419	0.00814383	0.00945931	0.00797364	0.00870643	0.00796258	0.0119463
PWY-7031: protein N-glycosylation (bacterial)	0.000109552	0	0	0	0	0.00017621	9.20675e-05	0.000207236	0	0	0
"PWY-7013: L-1,2-propanediol degradation"	0.00193152	0.00110287	0	5.09531e-05	0	0.000916538	1.83985e-05	9.36686e-05	0.00019309	9.47788e-05	0
PWY-6969: TCA cycle V (2-oxoglutarate:ferredoxin oxidoreductase)	0.000411406	0.000433143	0.000207442	0	0	0.000282494	0.00157892	0.00261646	0.00189252	0.000531604	0
PWY-6936: seleno-amino acid biosynthesis	0.00467159	0.00343194	0.00283865	0.00432466	0.00615319	0.0030588	0.000914055	0.00426699	0.00548519	0.00300413	0.00964103
PWY-6901: superpathway of glucose and xylose degradation	0.00152509	0	0.000685819	0.00385881	0	0.000434541	0.000503307	0.00138125	0.00118889	0.000260351	7.47163e-05
PWY-6897: thiamin salvage II	0.00656337	0.0049201	0.00547225	0.00819763	0.0100429	0.00549004	0.00527206	0.00324946	0.00439186	0.00797583	0.000768721
PWY-6895: superpathway of thiamin diphosphate biosynthesis II	0.00323216	0.00193762	0	0	0	0	0.000647101	0.00162251	0.000840809	0	0
PWY-6892: thiazole biosynthesis I (E. coli)	0.00123297	0.000685895	0	0.000179913	0	0	0.00021973	0.000459357	0.000244115	0.000143466	0
PWY-6891: thiazole biosynthesis II (Bacillus)	0.0010276	0.000533932	0	0	0	0	0.000176765	0.000372663	0.000197168	0	0
PWY-6859: all-trans-farnesol biosynthesis	0	0.000549355	0.000108813	0.000183446	0	0.000287368	0.00022203	0.000445598	0.000315764	0.000305438	0.000118156
PWY-6823: molybdenum cofactor biosynthesis	0	0	0.000220192	0.0020261	0	0	0	3.59127e-05	0.000288949	0	0
PWY-6803: phosphatidylcholine acyl editing	0.00170292	0.00118282	0.00164102	0.00142571	0.00172514	0.00120143	0.000277555	0.00104281	0.000989352	0.000508583	7.39986e-05
PWY-6760: xylose degradation III	0	0	0	0	0	0	0	8.27754e-06	0	0	0
PWY-6749: CMP-legionaminate biosynthesis I	0	0	0	0	0	0	4.53336e-05	0.000105036	0.00034271	0	3.25661e-05
PWY-6748: nitrate reduction VII (denitrification)	0.000140641	0	0	3.86518e-05	0	0	1.46651e-05	0.000127855	0	5.19112e-05	1.25831e-05
PWY-6737: starch degradation V	0.00479309	0.00275064	0.0043383	0.00388425	0.00228137	0.00248622	0.00110202	0.00560922	0.00495901	0.002801	0.000701214
PWY-6728: methylaspartate cycle	0	0	0	0	0	0	6.90796e-05	7.68034e-05	0	0	0
PWY-6708: ubiquinol-8 biosynthesis (prokaryotic)	0	0	0.000312435	0.000124725	0	0	3.26689e-05	7.08748e-05	0.000263087	6.46985e-05	0
PWY-6703: preQ0 biosynthesis	0.00623738	0.0092379	0.00860319	0.00752175	0.0105118	0.00833657	0.0085966	0.00465043	0.00560055	0.00913391	0.0147847
PWY-6700: queuosine biosynthesis	0.0114323	0.0142884	0.0163065	0.0104228	0.0159255	0.0147304	0.0137489	0.0157923	0.0113852	0.0136476	0.0201128
PWY66-422: D-galactose degradation V (Leloir pathway)	0.00455344	0.00274675	0.00350599	0.00348415	0.00378237	0.00261196	0.000597692	0.00238798	0.00544153	0.00270215	0.000954115
PWY66-409: superpathway of purine nucleotide salvage	0.00250045	0.00813346	0.000561189	0.00836497	0	0.00751034	0.00482944	0.0012579	0.00432154	0.00869998	0
PWY66-400: glycolysis VI (metazoan)	0.00441817	0.00589505	0.00443935	0.00467815	0.00190939	0.00749022	0.00329916	0.00227528	0.00535319	0.00578973	0.00243565
PWY66-399: gluconeogenesis III	0.00100958	0.000325789	0.000767362	6.30152e-05	0	0.000327041	0.00118039	0.00120082	0.00215967	0.00074712	0.000433026
PWY66-398: TCA cycle III (animals)	0	0	0	0	0	0	0	8.8226e-05	0	0	0
PWY66-389: phytol degradation	0	0	0	0	0	0	0.000309659	0.000896174	0.000881736	0.000360124	0
PWY66-375: leukotriene biosynthesis	0	0	0	0	0	0	0	0	0	0	0.00165071
PWY66-367: ketogenesis	0	0	0	0	0	0	0.000123018	0.000304076	0	0.000134838	0
PWY-6630: superpathway of L-tyrosine biosynthesis	0.000944676	0	0	0	0	0	0	9.11372e-05	0.000234636	0	0
PWY-6629: superpathway of L-tryptophan biosynthesis	0	0	0	0	0	0	0	0.000109332	0	0	0
PWY-6628: superpathway of L-phenylalanine biosynthesis	0.00094056	0.00112159	0	0.000417378	0	0	0.000858545	0.000849755	0.00218661	0.000807234	0.000249306
PWY-6612: superpathway of tetrahydrofolate biosynthesis	0.000460038	0.00106887	0.0010211	0.00235262	0	0.001753	0.000288624	0.000448201	0.00070635	0.000443596	0.000126904
PWY-6609: adenine and adenosine salvage III	0.00903663	0.0072839	0.00703916	0.00615647	0.0155247	0.00928357	0.00550718	0.00804642	0.00914303	0.00831044	0.00200993
PWY-6608: guanosine nucleotides degradation III	0.00380904	0.000957436	0.00344299	0.00020012	0.00200214	0.000854899	0.000670065	0.00658754	0.0034661	0.000990987	0.000164897
PWY-6606: guanosine nucleotides degradation II	0.00034773	0.00054767	0.00104633	9.16158e-05	0	0.000307767	0.000124616	0.000201579	0.00135782	0.000317951	6.21542e-05
PWY-6595: superpathway of guanosine nucleotides degradation (plants)	0.000146762	0	0.000169528	8.26344e-05	0	0	0	0.000101367	0.0012103	0.000279859	3.29512e-05
PWY-6588: pyruvate fermentation to acetone	0	0	0	0	0	0	0.0011578	0.000256844	0	0	0
PWY-6562: norspermidine biosynthesis	0.000516633	0.000488087	7.50179e-05	0.00350008	0	0	9.7698e-05	9.73838e-05	0	0	0
PWY-6549: L-glutamine biosynthesis III	0.000184312	9.48202e-05	0	0	0	0	9.14418e-05	0.00012886	0.00100002	0.000394685	0
PWY-6545: pyrimidine deoxyribonucleotides de novo biosynthesis III	0.00332696	0.00703185	0.00432786	0.00982344	0.00226233	0.00382782	0.011947	0.00311817	0.000590249	0.0131273	0.000588439
PWY-6527: stachyose degradation	0.0034798	0.00228956	0.00234433	0.0013294	0.00248202	0.00172793	0.000436832	0.00206879	0.00311336	0.00143419	0.000425467
PWY-6519: 8-amino-7-oxononanoate biosynthesis I	0.00498975	0.00201529	0.00440022	0.0040865	0.00548669	0.00413243	0.000761973	0.00259454	0.00236433	0.00127058	0.000381928
PWY-6507: 4-deoxy-L-threo-hex-4-enopyranuronate degradation	0.000383181	0.000147511	0.000110526	0.000743617	0	0	0.000220854	0.00121558	0.000334816	0.000154434	3.46701e-05
PWY-6471: peptidoglycan biosynthesis IV (Enterococcus faecium)	0.00148407	0.00147766	0.00230309	0.0029791	0	0.000938342	0.000543902	0.00110106	0.00294665	0.00154034	0.000639001
PWY-6387: UDP-N-acetylmuramoyl-pentapeptide biosynthesis I (meso-diaminopimelate containing)	0.0100543	0.0102785	0.0120766	0.00879278	0.0159204	0.0120311	0.0102087	0.0138861	0.0098581	0.0111877	0.0122434
PWY-6386: UDP-N-acetylmuramoyl-pentapeptide biosynthesis II (lysine-containing)	0.0101541	0.0105249	0.012428	0.00849546	0.0162982	0.0121767	0.0106081	0.0139673	0.00988012	0.00943499	0.0136376
PWY-6385: peptidoglycan biosynthesis III (mycobacteria)	0.00632719	0.00786561	0.00779332	0.00822725	0.00929958	0.0091515	0.00954601	0.00365701	0.00669539	0.00926424	0.0119906
PWY-6353: purine nucleotides degradation II (aerobic)	0.00073994	0.00158365	0.00186638	9.72554e-05	0	0.000791439	0.000332936	0.000411066	0.0017683	0.000597769	0.000118675
"PWY-6318: L-phenylalanine degradation IV (mammalian, via side chain)"	0	0	0	3.47964e-05	0	0	0.000173076	0.000344714	0.000103871	5.42337e-05	8.0935e-05
PWY-6317: galactose degradation I (Leloir pathway)	0.00455344	0.00271239	0.00350599	0.00348415	0.00407117	0.00268667	0.0005065	0.0020164	0.00544153	0.00270215	0.000679807
PWY-6305: putrescine biosynthesis IV	0.000532434	0.00104622	0.000577201	0.000412954	0	0.00111449	0.000651681	0.000358984	0.000978176	0.000988541	0
PWY-6285: superpathway of fatty acids biosynthesis (E. coli)	0.000861507	0	0	0	0	0	0.000751909	0.00115192	0.00329601	0.00105214	0.000423756
PWY-6284: superpathway of unsaturated fatty acids biosynthesis (E. coli)	0.000459855	0	0	0	0	0	0.00043233	0.000608468	0.00231403	0.000607416	0.000218058
PWY-6282: palmitoleate biosynthesis I (from (5Z)-dodec-5-enoate)	0.00558407	0.00804926	0.00759951	0.00427619	0.00991343	0.00558631	0.00210279	0.00914248	0.00446744	0.00280746	0.0100124
PWY-6277: superpathway of 5-aminoimidazole ribonucleotide biosynthesis	0.00345239	0.00463845	0.00455402	0.00262549	0.00660473	0.00341683	0.00785814	0.00604358	0.00620864	0.00303333	0.0229998
PWY-6270: isoprene biosynthesis I	0.00586479	0.00631508	0.00707591	0.00346894	0.00454962	0.00675389	0.00228882	0.00333502	0.00596182	0.00537503	0.00175136
PWY-6269: adenosylcobalamin salvage from cobinamide II	0	0	0	0	0	0	0	7.1749e-05	0	0	0
PWY-6263: superpathway of menaquinol-8 biosynthesis II	0.000578435	0.000822082	0.000288306	0.000510953	0	0.000843538	0.000483966	0.000617204	0.00047405	0	0
PWY-621: sucrose degradation III (sucrose invertase)	0.00237441	0.000964373	0.00157815	0.00234085	0.00435591	0.000767134	0.000367088	0.00128082	0.00319899	0.0014928	0.000310538
PWY-6168: flavin biosynthesis III (fungi)	0.00644261	0.00871579	0.00626902	0.00927124	0	0.00757841	0.0110266	0.00699776	0.00639289	0.010739	0.00196675
PWY-6163: chorismate biosynthesis from 3-dehydroquinate	0.0104785	0.0101178	0.0108317	0.00995108	0.0134601	0.0115728	0.0100799	0.0124903	0.00939428	0.0107947	0.00331607
PWY-6151: S-adenosyl-L-methionine cycle I	0.0112839	0.0087323	0.0116425	0.0115291	0.0107967	0.0102978	0.00883632	0.0146794	0.00865257	0.0130745	0.00222166
PWY-6147: 6-hydroxymethyl-dihydropterin diphosphate biosynthesis I	0.0116886	0.010555	0.0130365	0.00732074	0.0111054	0.0115392	0.00648886	0.0177928	0.00835899	0.00647558	0.00848054
PWY-6143: CMP-pseudaminate biosynthesis	0.000143784	0.00149204	0	0.00347076	0	0.00133834	0.00442854	0	0.000489486	0.00659464	0
PWY-6126: superpathway of adenosine nucleotides de novo biosynthesis II	0.0111978	0.0121623	0.0114291	0.0120851	0.00956537	0.00946234	0.0159477	0.0105108	0.0108909	0.0150285	0.0258844
PWY-6125: superpathway of guanosine nucleotides de novo biosynthesis II	0.00944627	0.0103898	0.00932843	0.0105241	0.00599514	0.0077084	0.0139812	0.00866095	0.00940944	0.0132944	0.0219741
PWY-6124: inosine-5'-phosphate biosynthesis II	0.00517657	0.00305635	0.00518115	0.00344145	0.00779508	0.00358375	0.00116394	0.00668919	0.00304019	0.00190819	0.000439914
PWY-6123: inosine-5'-phosphate biosynthesis I	0.0056596	0.00339817	0.00580165	0.0037325	0.00877714	0.00419275	0.00127402	0.00751639	0.00404152	0.00250604	0.000773792
PWY-6122: 5-aminoimidazole ribonucleotide biosynthesis II	0.00345239	0.00463845	0.00455402	0.00262549	0.00660473	0.00341683	0.00785814	0.00604358	0.00620864	0.00303333	0.0229998
PWY-6121: 5-aminoimidazole ribonucleotide biosynthesis I	0.00398246	0.00528905	0.00492111	0.00285177	0.00752382	0.00392704	0.00704885	0.00617905	0.00645171	0.0032627	0.0205916
PWY-6113: superpathway of mycolate biosynthesis	0.00129255	0	0	0	0	0	0.00104363	0.00187285	0.00361781	0.00142715	0.000569295
PWY-6098: diploterol and cycloartenol biosynthesis	0	0	0	0	0	0	5.01016e-05	2.62504e-05	0	0	0
PWY-5994: palmitate biosynthesis I (animals and fungi)	0	0	0	0	0	0	0	0.000260281	0	0	0
PWY-5989: stearate biosynthesis II (bacteria and plants)	0.00372538	0.00208371	0.00315112	0.003932	0.00469371	0.00188723	0.000919956	0.00321252	0.00219036	0.001336	0.00019563
PWY-5973: cis-vaccenate biosynthesis	0.00926893	0.0101724	0.0117117	0.00649452	0.0105799	0.0102045	0.00448076	0.0142171	0.00898363	0.007069	0.0178169
PWY-5971: palmitate biosynthesis II (bacteria and plants)	0.00391579	0	0	0	0	0	0.00212247	0.00593856	0.00505049	0.00291191	0.00275148
PWY-5941: glycogen degradation II (eukaryotic)	0	0	0	0.0001269	0	0	0.000574826	0.000166177	0.000541794	0.000370072	0.000517208
PWY-5920: superpathway of heme biosynthesis from glycine	0.00272902	0.00360416	0.003852	0.00262514	0.0017749	0.00375522	0.00348987	0.00368993	0.00272834	0.00174637	0.00142629
PWY-5918: superpathay of heme biosynthesis from glutamate	0.00379938	0.00499253	0.00473462	0.00470441	0.00278198	0.00469828	0.00395249	0.00298731	0.0033529	0.00317238	0.00066546
PWY-5913: TCA cycle VI (obligate autotrophs)	0.0018375	0.00247156	0.00222566	0.00245175	0.00108929	0.00168409	0.000968961	0.00204155	0.00182214	0.000986354	0.000488187
PWY-5910: superpathway of geranylgeranyldiphosphate biosynthesis I (via mevalonate)	0	0	0	0.000170961	0	0	2.7937e-05	0.000284514	0.000453381	0.00045362	0.000114054
PWY-5899: superpathway of menaquinol-13 biosynthesis	0.00301912	0.00142365	0.00366568	0.00401345	0.00332385	0.000971955	0.000719899	0.00329984	0.00274427	0.00136327	9.25518e-05
PWY-5898: superpathway of menaquinol-12 biosynthesis	0.00301912	0.00142365	0.00366568	0.00401345	0.00332385	0.000971955	0.000719899	0.00329984	0.00274427	0.00136327	9.25518e-05
PWY-5897: superpathway of menaquinol-11 biosynthesis	0.00301912	0.00142365	0.00366568	0.00401345	0.00332385	0.000971955	0.000719899	0.00329984	0.00274427	0.00136327	9.25518e-05
PWY-5896: superpathway of menaquinol-10 biosynthesis	0.00278484	0	0	0	0	0	0	0	0.00139411	0	0
PWY-5863: superpathway of phylloquinol biosynthesis	0.00146826	0	0.000207578	0.000610984	0	0.000307265	0.000350379	0.000881515	0.000635453	0.000622306	3.37731e-05
PWY-5862: superpathway of demethylmenaquinol-9 biosynthesis	0.00219473	0	0	0	0	0	0	0	0.00102626	0	0
PWY-5861: superpathway of demethylmenaquinol-8 biosynthesis	0.00219473	0.000967194	0.00102608	0.003053	0	0.000675403	0.000384768	0.00110152	0.00102626	0	0
PWY-5860: superpathway of demethylmenaquinol-6 biosynthesis I	0.00219473	0	0	0	0	0	0	0	0.00102626	0	0
PWY-5857: ubiquinol-10 biosynthesis (prokaryotic)	0	0	0.000312435	0.000124725	0	0	3.26689e-05	7.08748e-05	0.000263087	6.46985e-05	0
PWY-5856: ubiquinol-9 biosynthesis (prokaryotic)	0	0	0.000312435	0.000124725	0	0	3.26689e-05	7.08748e-05	0.000263087	6.46985e-05	0
PWY-5855: ubiquinol-7 biosynthesis (prokaryotic)	0	0	0.000312435	0.000124725	0	0	3.26689e-05	7.08748e-05	0.000263087	6.46985e-05	0
PWY-5850: superpathway of menaquinol-6 biosynthesis I	0.00278484	0	0	0	0	0	0	0	0.00139411	0	0
PWY-5845: superpathway of menaquinol-9 biosynthesis	0.00278484	0	0	0	0	0	0	0	0.00139411	0	0
PWY-5840: superpathway of menaquinol-7 biosynthesis	0.00278484	0.00119487	0.0018299	0.000911417	0	0.000893593	0.000688416	0.00350498	0.00207217	0.000813485	9.96157e-05
PWY-5838: superpathway of menaquinol-8 biosynthesis I	0.00278484	0.00136783	0.00146867	0.00381018	0	0.000983757	0.000569222	0.00155752	0.00139411	0	0
"PWY-5837: 1,4-dihydroxy-2-naphthoate biosynthesis I"	0.00167369	0.000553692	0.0017021	0.00267917	0.00146721	0.000353107	0.000308957	0.00143931	0.00154162	0.000622788	3.27818e-05
"PWY-5791: 1,4-dihydroxy-2-naphthoate biosynthesis II (plants)"	0.00167369	0.000553692	0.0017021	0.00267917	0.00146721	0.000353107	0.000308957	0.00143931	0.00154162	0.000622788	3.27818e-05
PWY-5747: 2-methylcitrate cycle II	0	0	0	0	0	0	7.49364e-05	2.16601e-05	0.00058225	0	0
PWY-5723: Rubisco shunt	0.000264921	0	0	0.000301413	0	0	0.000456946	0.000336114	0.00108178	0.000334464	0
PWY-5695: urate biosynthesis/inosine 5'-phosphate degradation	0.0114102	0.0105703	0.0132108	0.00944792	0.017547	0.012351	0.00791475	0.0109134	0.00925116	0.010517	0.0028968
PWY-5690: TCA cycle II (plants and fungi)	0.000271073	0.000364268	0.000130486	0	0	0.000188006	4.84834e-05	6.99615e-05	0.00151312	0.000352317	0
PWY-5686: UMP biosynthesis	0.00918148	0.0101263	0.0123217	0.00851162	0.0103904	0.0132774	0.0129938	0.0130565	0.00900261	0.0129776	0.0138394
PWY-5676: acetyl-CoA fermentation to butanoate II	0.000105089	0	0.000263566	0.000509325	0	0	0.00419962	0.000769801	0.00236281	0.000909533	8.11445e-05
PWY-5675: nitrate reduction V (assimilatory)	0	9.80244e-05	0	0.000263762	0	0	0.000675353	0.0002154	0.000788225	0.000494144	0
PWY-5667: CDP-diacylglycerol biosynthesis I	0.00778472	0.00820742	0.00809352	0.0102088	0.0129858	0.00914677	0.00856114	0.00437145	0.00626364	0.0102371	0.00063047
PWY-5659: GDP-mannose biosynthesis	0.00154003	0.00155049	0.00179867	0.000260875	0.00373546	0.00102834	0.00322091	0.00186974	0.001683	0.00146361	0.000160052
PWY-561: superpathway of glyoxylate cycle and fatty acid degradation	0	0	0	0	0	0	8.53854e-05	0.000114233	0.000368043	0	0
"PWY-5509: adenosylcobalamin biosynthesis from cobyrinate a,c-diamide I"	0	0	0	0	0	0	6.97746e-05	0.000444632	0	0	0
PWY-5505: L-glutamate and L-glutamine biosynthesis	0	0	0	0	0	0	0	0.000155967	0.000650898	0.000443253	0
PWY-5484: glycolysis II (from fructose 6-phosphate)	0.00460351	0.00726941	0.00584228	0.00633256	0.00609506	0.00771696	0.00754571	0.00207719	0.00487753	0.0072757	0.00163007
"PWY-5464: superpathway of cytosolic glycolysis (plants), pyruvate dehydrogenase and TCA cycle"	0.000465051	0	0.000246774	0	0	0	9.59928e-05	0.000138019	0.00210026	0.000573157	0
PWY-5415: catechol degradation I (meta-cleavage pathway)	0	0	0	0	0	0	0	1.99777e-05	7.37331e-05	0	0
PWY-5384: sucrose degradation IV (sucrose phosphorylase)	0.00233214	0.00122989	0	8.74314e-05	0	0	7.43393e-06	7.26904e-05	0.000696293	0.000179226	5.93788e-05
PWY-5367: petroselinate biosynthesis	9.83443e-05	0	0	0	0	0	0.000108263	0.000141126	0.000742198	0.000147607	4.8369e-05
PWY-5347: superpathway of L-methionine biosynthesis (transsulfuration)	0.003721	0.00127174	0.00225471	0.00263486	0.00565502	0.00239938	0.00242834	0.00205424	0.00446675	0.00321717	0.00149179
PWY-5345: superpathway of L-methionine biosynthesis (by sulfhydrylation)	0.00196592	0.00146012	0.00199117	0.00115626	0.0026222	0.0025249	0.00152279	0.00205612	0.00254261	0.00157535	0.000894003
PWY-5304: superpathway of sulfur oxidation (Acidianus ambivalens)	0	0	0	0	0	0	0	1.70882e-05	0	0	0
PWY-5189: tetrapyrrole biosynthesis II (from glycine)	0.00442217	0.00465347	0.00585225	0.00202775	0.00227351	0.00450211	0.00689479	0.00392804	0.003793	0.00294888	0.012302
PWY-5188: tetrapyrrole biosynthesis I (from glutamate)	0.00467931	0.00581327	0.0060351	0.00752589	0.00285055	0.00533511	0.00720195	0.00296082	0.00440195	0.00952902	0.000616758
PWY-5182: toluene degradation II (aerobic) (via 4-methylcatechol)	0	0	0	0	0	0	0	0.000122312	0.000148004	0	0
PWY-5180: toluene degradation I (aerobic) (via o-cresol)	0	0	0	0	0	0	0	0.000122312	0.000148004	0	0
PWY-5177: glutaryl-CoA degradation	0	0	0	4.01762e-05	0	0	0.000123618	0.00022679	0.000163363	6.61895e-05	0
PWY-5173: superpathway of acetyl-CoA biosynthesis	0.000664592	0	0.000959112	0.000452487	0	0	0.006767	0.00294242	0.00194724	0.000759219	0.0182734
PWY-5154: L-arginine biosynthesis III (via N-acetyl-L-citrulline)	0.00130068	0	0.0010517	0.00196757	0	0	0.000438655	0.000685174	0.00119264	0.000477287	0
"PWY-5138: unsaturated, even numbered fatty acid &beta;-oxidation"	0	0	0	0	0	0	0	2.15107e-05	4.03916e-05	0	0.000160149
PWY-5136: fatty acid &beta;-oxidation II (peroxisome)	0	0	0	5.22196e-05	0	0	0.000229238	0.000268208	0.00018999	7.9905e-05	0
PWY-5121: superpathway of geranylgeranyl diphosphate biosynthesis II (via MEP)	0	0.00138922	0.000293946	0.000798276	0	0.000758001	0.00123247	0.00118612	0.000991027	0.00191744	0.000295794
PWY-5104: L-isoleucine biosynthesis IV	0	0	0	0	0	0	0	8.22231e-05	0	0	0
PWY-5103: L-isoleucine biosynthesis III	0.00657474	0.00612463	0.00609429	0.00353176	0.00603876	0.00505806	0.00825773	0.00727331	0.00754115	0.00545933	0.00785956
PWY-5101: L-isoleucine biosynthesis II	0	0	0	0	0	0	0	0.000109519	0	0	0
PWY-5100: pyruvate fermentation to acetate and lactate II	0.00686084	0.0053032	0.00462889	0.00256668	0.00664391	0.00321114	0.00048837	0.00160829	0.0065846	0.00355543	0.000930739
PWY-5097: L-lysine biosynthesis VI	0.00717301	0.00841973	0.00650648	0.00945052	0.0101715	0.00949411	0.0125861	0.0105555	0.0058706	0.0103495	0.012883
PWY-5088: L-glutamate degradation VIII (to propanoate)	0	0	0	0	0	0	0	0	0.000252531	0.000380019	0
PWY-5083: NAD/NADH phosphorylation and dephosphorylation	0.00093419	0.00137515	0.00113104	0.00344523	0	0.00158217	0.00027158	0.000765506	0.00141768	0.00056747	7.72708e-05
PWY-5030: L-histidine degradation III	0.00105214	0.00201057	0.00279124	0.000264414	0	0.00211114	0.00196444	0.00104883	0.00173413	0.0010577	0.000593439
PWY-5028: L-histidine degradation II	0	0	0	0.000122998	0	0	7.44605e-05	4.00532e-05	0	0.000104422	0.00793766
PWY-5022: 4-aminobutanoate degradation V	0	0	0	0	0	0	4.91749e-05	4.3402e-05	0.00015043	2.08031e-05	0
PWY-5005: biotin biosynthesis II	0.000224385	0	0.00126089	0	0	0	3.89453e-05	0.000256038	0.000947469	0.000291145	0
PWY4FS-8: phosphatidylglycerol biosynthesis II (non-plastidic)	0.00497576	0.00626445	0.00451083	0.00642497	0	0.00569955	0.00130565	0.00272588	0.00409003	0.00246748	0.000412871
PWY4FS-7: phosphatidylglycerol biosynthesis I (plastidic)	0.00507561	0.00633409	0.00455756	0.00648545	0	0.00583002	0.00130601	0.00275901	0.0042024	0.00247857	0.000421533
PWY-4984: urea cycle	0.000614398	0.00301263	0	0.00438337	0	0.00189268	0.00484452	1.93224e-05	0.00153643	0.00274454	0
PWY-4981: L-proline biosynthesis II (from arginine)	0.00120906	0.000712691	0.00180929	0.000114786	0.00302336	0.000691836	0.00023625	0.000632862	0.00134986	0.000591451	0.000246798
PWY490-3: nitrate reduction VI (assimilatory)	0	0	0	0	0	0	0.000165023	0.000148154	0	0	0
PWY-4702: phytate degradation I	3.86777e-05	0	0	0	0	0	3.79566e-06	8.38464e-06	0.000246883	1.72191e-05	1.90981e-05
PWY-4242: pantothenate and coenzyme A biosynthesis III	0.0052801	0.00726056	0.00737143	0.00505855	0.00707131	0.00933526	0.00208459	0.00660249	0.00661714	0.00314026	0.00367697
PWY-4041: &gamma;-glutamyl cycle	0.000423414	0.00040978	0.000246997	0.00119694	0	0.000342985	0.000192024	0.000409772	0.00041839	0.000224405	6.20931e-05
PWY3O-355: stearate biosynthesis III (fungi)	0	0	0	0	0	0	2.10958e-05	5.40425e-05	0	0	0
PWY-3841: folate transformations II	0.00609007	0.00566774	0.00627392	0.00592055	0.00563981	0.00627992	0.00699188	0.0029679	0.0062758	0.00707457	0.00105479
PWY-3781: aerobic respiration I (cytochrome c)	0.00279251	0.00774244	0.00395668	0.00881616	0.0023227	0.00589243	0.017555	0.00545115	0.00520097	0.0122483	0.0195351
PWY-3001: superpathway of L-isoleucine biosynthesis I	0.00712978	0.0054613	0.00660023	0.00498983	0.00631385	0.00590091	0.00940207	0.00591421	0.00828415	0.00737031	0.00294907
PWY-2942: L-lysine biosynthesis III	0.00792431	0.00835295	0.00945918	0.00957632	0.0119057	0.00945941	0.0127669	0.0124891	0.00747806	0.0114912	0.0127194
PWY-2941: L-lysine biosynthesis II	0.00438663	0.0022977	0.00234831	0.00314274	0.00361718	0.00109967	0.000997511	0.00215998	0.00551407	0.00467241	0.00138534
"PWY-241: C4 photosynthetic carbon assimilation cycle, NADP-ME type"	0.00157322	0.000929252	0.00175292	0.000226395	0	0.00166306	0.000745034	0.00242996	0.00125383	0.000465909	0.00466953
PWY1F-823: leucopelargonidin and leucocyanidin biosynthesis	0	0	0	0	0	0	0	3.39873e-06	0.000113933	5.54138e-05	0
PWY-1269: CMP-3-deoxy-D-manno-octulosonate biosynthesis I	0.00266999	0.00254058	0.00217294	0.00500955	0.00411341	0.00326187	0.00066457	0.00250168	0.00198945	0.00103478	0.000158289
PWY-1042: glycolysis IV (plant cytosol)	0.0085739	0.0075025	0.0100029	0.00482829	0.0111217	0.0105037	0.00357785	0.0113485	0.00815058	0.00623314	0.00266007
PWY0-862: (5Z)-dodec-5-enoate biosynthesis	0.00552837	0.00833992	0.00749769	0.00608543	0.0100003	0.00572594	0.00219796	0.00900808	0.00446627	0.00286777	0.0102985
PWY0-845: superpathway of pyridoxal 5'-phosphate biosynthesis and salvage	0.00344922	0.00373032	0.00379433	0.00358108	0.00487419	0.00391369	0.00200828	0.00598184	0.00326871	0.0017584	0.000713282
PWY0-781: aspartate superpathway	0.00327781	0	0.00287112	0.00296715	0.00180659	0.00296861	0.00439136	0.00247748	0.00359144	0.00473827	0.000403555
PWY0-42: 2-methylcitrate cycle I	0	0	0	0	0	0	0	0	0.000315522	0	0
PWY0-166: superpathway of pyrimidine deoxyribonucleotides de novo biosynthesis (E. coli)	0.00831778	0.00927364	0.00851737	0.00828474	0.00357308	0.00789521	0.0120111	0.00786866	0.00873226	0.00952033	0.0217401
PWY0-162: superpathway of pyrimidine ribonucleotides de novo biosynthesis	0.00551055	0.00858741	0.0069218	0.00828083	0.00361767	0.00776565	0.0126599	0.00662445	0.0058303	0.0117405	0.0126406
PWY0-1586: peptidoglycan maturation (meso-diaminopimelate containing)	0.00144533	0.00109559	0.0012956	0.00323662	0.00577316	0.0004985	0.000402452	0.000951021	0.00177163	0.000810452	0.00137673
PWY0-1533: methylphosphonate degradation I	0	0	0	0	0	0	0	0	5.70525e-05	0	0
PWY0-1479: tRNA processing	0.00347358	0.00435768	0.00470463	0.00446287	0	0.00396289	0.00142672	0.00320131	0.00208283	0.00135769	0.0137131
PWY0-1415: superpathway of heme biosynthesis from uroporphyrinogen-III	0.0024977	0.00346293	0.00347477	0.00370708	0.00176618	0.00378461	0.00170599	0.00310278	0.00259792	0.00154265	0.000646302
PWY0-1338: polymyxin resistance	0	0	0	0	0	0	0	0	3.94221e-05	0	0
PWY0-1319: CDP-diacylglycerol biosynthesis II	0.00857661	0.00857809	0.00856637	0.0106578	0.0138924	0.0102513	0.00860734	0.0046395	0.00714086	0.0108407	0.000695994
PWY0-1298: superpathway of pyrimidine deoxyribonucleosides degradation	0.000278936	0	0	0.000155765	0	0.000162871	0.000141958	0.000523596	0.00154474	0.000604785	0.000116028
PWY0-1297: superpathway of purine deoxyribonucleosides degradation	0.000894479	0.000574484	0.000189899	0.00170665	0	0.00270644	0.000455553	0.000411993	0.00183869	0.0031033	0.000137194
PWY0-1296: purine ribonucleosides degradation	0.00267884	0.000662527	0.00242409	0.00196437	0.00908852	0.0030123	0.000538349	0.00142545	0.00626309	0.00368413	0.000548953
PWY0-1261: anhydromuropeptides recycling	0.0041685	0.00398077	0.00457647	0.00577354	0.00363418	0.0045119	0.0024536	0.0029783	0.00434899	0.00226118	0.000436828
PWY0-1241: ADP-L-glycero-&beta;-D-manno-heptose biosynthesis	0.000833993	0.00242883	0.00050748	0.00388507	0	0.00271782	0.00197076	0.000544537	0.00105444	0.0054886	0.000102837
PWY0-1061: superpathway of L-alanine biosynthesis	0.0050098	0.00329126	0.00311269	0.00573461	0.00184212	0.00542499	0.00081104	0.00170241	0.00591651	0.00475308	0.000580316
"PRPP-PWY: superpathway of histidine, purine, and pyrimidine biosynthesis"	0	0	0	0	0	0	0.000292889	0.000621059	0.0034248	0	0.000657675
PROTOCATECHUATE-ORTHO-CLEAVAGE-PWY: protocatechuate degradation II (ortho-cleavage pathway)	0.000105503	0	0	0	0	0	0	3.78307e-05	0	0	0
PPGPPMET-PWY: ppGpp biosynthesis	0.00180763	0.00111243	0.000407652	0.00288928	0.0008006	0.000482668	0.0053756	0.000814453	0.00126547	0.00130752	0.000106647
POLYISOPRENSYN-PWY: polyisoprenoid biosynthesis (E. coli)	0.00128875	0.00077438	0.000501014	0.00111732	0	0.000661146	0.000214598	0.000515127	0.000507485	0.000370603	0.000103266
POLYAMSYN-PWY: superpathway of polyamine biosynthesis I	0.000447015	0.000482986	0.000883727	0.000284649	0	0.000271954	0.000329498	0.000968669	0.00121259	0.00048721	5.61093e-05
POLYAMINSYN3-PWY: superpathway of polyamine biosynthesis II	0.000403438	0.000306841	0	0	0	0.000164594	0.000272353	0.000531997	0.000207015	0.000104283	3.30537e-05
PHOSLIPSYN-PWY: superpathway of phospholipid biosynthesis I (bacteria)	0.00699077	0.00798466	0.00646001	0.00767274	0	0.00772375	0.00201155	0.00365069	0.00556837	0.00366985	0.00054457
PEPTIDOGLYCANSYN-PWY: peptidoglycan biosynthesis I (meso-diaminopimelate containing)	0.0101702	0.0105521	0.0122631	0.00903624	0.0162462	0.0122605	0.0106295	0.0141044	0.00987604	0.0113544	0.0128132
PENTOSE-P-PWY: pentose phosphate pathway	0.00427398	0.00381221	0.00447739	0.00534247	0.00355569	0.00381851	0.000989415	0.00194025	0.00275251	0.00352239	0.000921725
PANTOSYN-PWY: pantothenate and coenzyme A biosynthesis I	0.00567804	0.00777001	0.00818743	0.00566659	0.00872851	0.0098555	0.00280954	0.00782129	0.0062659	0.00414422	0.00476401
PANTO-PWY: phosphopantothenate biosynthesis I	0.00681647	0.00850622	0.00948801	0.00697548	0.00795436	0.0098273	0.00929314	0.00630362	0.00582337	0.0106745	0.00638852
"P4-PWY: superpathway of L-lysine, L-threonine and L-methionine biosynthesis I"	0.00379871	0.00228087	0.00297557	0.00420422	0.00189449	0.00346041	0.00421505	0.00237207	0.00376624	0.00511786	0.000512268
"P461-PWY: hexitol fermentation to lactate, formate, ethanol and acetate"	0.000335176	0	0	4.32399e-05	0	0	0.000102709	0.000163092	0.000179527	0	0
P441-PWY: superpathway of N-acetylneuraminate degradation	0.00264487	0.0017301	0.0012499	0.00225689	0	0.00195581	0.00038767	0.000915304	0.00166471	0.00114103	0.000206514
P42-PWY: incomplete reductive TCA cycle	0.00117339	0.000257871	0.00120644	0.000159519	0	0.000465815	0.000839719	0.00113634	0.00150159	0.000696654	9.22959e-05
P185-PWY: formaldehyde assimilation III (dihydroxyacetone cycle)	0.000777501	0.000962478	0.00179776	0	0	0.00129254	0.000176181	0.000337179	0.00117632	0.000234851	9.9052e-05
P184-PWY: protocatechuate degradation I (meta-cleavage pathway)	0	0	0	0	0	0	0	4.36371e-05	0	0	0
P164-PWY: purine nucleobases degradation I (anaerobic)	0.00122476	0.000746493	0.00150518	0.000110225	0.00152397	0.0006969	0.000434125	0.00100362	0.00197631	0.000623454	0.000114212
P163-PWY: L-lysine fermentation to acetate and butanoate	0.000663286	0.000594231	0.00115139	0.000165491	0	0.00106512	9.66899e-05	0.000268704	0.000779156	0.000424419	9.47949e-05
P162-PWY: L-glutamate degradation V (via hydroxyglutarate)	0	0	0	6.18774e-05	0	0	5.9072e-05	0.000514957	0.000375506	7.52733e-05	0
P161-PWY: acetylene degradation	0.000218846	0	0	0.000139977	0	0	0.00014099	0.00028226	7.68955e-05	0	0.000104528
"P125-PWY: superpathway of (R,R)-butanediol biosynthesis"	0.000370745	0	0	3.61185e-05	0	0	0	0	0	0	0
P124-PWY: Bifidobacterium shunt	0.000594179	0.000602837	0	0.000176502	0	0	0	0	0	0	0
P122-PWY: heterolactic fermentation	0.000883521	0.000852065	0	0.00045945	0	0	0.000263561	0.000627965	0.000241268	0	0.000198695
P108-PWY: pyruvate fermentation to propanoate I	0.00142031	0.000386108	0.00166564	0.000455611	0	0.000846891	0.00139411	0.00115658	0.00077017	0.000706538	0.000122796
P105-PWY: TCA cycle IV (2-oxoglutarate decarboxylase)	0	0	0	0	0	0	7.78853e-05	0.000105262	0.00120334	0	0
P101-PWY: ectoine biosynthesis	0	0	0	0.000413874	0	0	0.000147795	0.000100893	0.000102935	5.05893e-05	0
ORNDEG-PWY: superpathway of ornithine degradation	0	0	0	0	0	0	0	0	0.000204915	0	0
OANTIGEN-PWY: O-antigen building blocks biosynthesis (E. coli)	0.00452251	0.00561296	0.00507387	0.00399433	0.00930719	0.00582379	0.00224596	0.00267159	0.0045285	0.00334855	0.000469052
NONOXIPENT-PWY: pentose phosphate pathway (non-oxidative branch)	0.00557275	0.00569262	0.00586243	0.00625153	0.0080596	0.00533887	0.00742622	0.00380158	0.00457951	0.00966834	0.0157144
NONMEVIPP-PWY: methylerythritol phosphate pathway I	0.00750811	0.0109918	0.0105817	0.00748845	0.0115538	0.0118159	0.00854359	0.0121276	0.00638075	0.00730738	0.00218057
NAGLIPASYN-PWY: lipid IVA biosynthesis	0.00418959	0.00461174	0.00457205	0.00660864	0.00464202	0.00614476	0.000822808	0.00295354	0.00264881	0.00141174	0.000237824
NAD-BIOSYNTHESIS-II: NAD salvage pathway II	0.00144875	0.000799743	0.00134987	0.00413541	0.00138874	0.00115229	0.00012402	0.000798214	0.00243364	0.00127186	0.000205722
METSYN-PWY: L-homoserine and L-methionine biosynthesis	0.00502793	0.00358238	0.00280808	0.00305952	0.00763225	0.00360514	0.00223482	0.00338399	0.00536842	0.00463951	0.00203641
MET-SAM-PWY: superpathway of S-adenosyl-L-methionine biosynthesis	0.00538157	0.00396525	0.00299791	0.00309615	0.00771606	0.00404178	0.00253615	0.00370427	0.00556348	0.0051147	0.0023212
METHYLGALLATE-DEGRADATION-PWY: methylgallate degradation	0	0	0	0	0	0	0	3.1975e-05	0	0	0
METHGLYUT-PWY: superpathway of methylglyoxal degradation	0.00141932	0	0.00077142	0.000765491	0.00219698	0.00158534	0.000202009	0.000290462	0.0019976	0.000708823	0.000107286
LEU-DEG2-PWY: L-leucine degradation I	0	0	0	0	0	0	1.41859e-05	3.38319e-05	0	0	0
LACTOSECAT-PWY: lactose and galactose degradation I	0.00276744	0.000623059	0.00100432	0.00102533	0.00139338	0.000470221	0.00024313	0.000616013	0.00354672	0.00180424	0.000420563
KDO-NAGLIPASYN-PWY: superpathway of (Kdo)2-lipid A biosynthesis	0	0	0	0	0	0	8.9169e-05	0	0	0	0
ILEUSYN-PWY: L-isoleucine biosynthesis I (from threonine)	0.00886433	0.00779134	0.00651081	0.00933303	0.00801228	0.00814198	0.0100552	0.00767559	0.00820832	0.00831796	0.0174882
ILEUDEG-PWY: L-isoleucine degradation I	0	0	0	0.000347815	0	0	0.00777805	0.000474552	0.0012815	0.00100809	0
HSERMETANA-PWY: L-methionine biosynthesis III	0.00261146	0.001379	0.0016148	0.00141702	0.00497322	0.00181003	0.000669024	0.00253258	0.00313115	0.00162201	0.0094205
HOMOSER-METSYN-PWY: L-methionine biosynthesis I	0.00363466	0.00225147	0.00170205	0.00185668	0.00685704	0.00229941	0.00122253	0.00220806	0.00385791	0.00288356	0.00911639
HISTSYN-PWY: L-histidine biosynthesis	0.00244604	0.00259567	0.00311735	0.00259877	0	0.00278836	0.00694506	0.00315547	0.00393878	0.00164024	0.00039276
HISDEG-PWY: L-histidine degradation I	0.000838381	0.00168918	0.00106719	0.000211574	0	0.00115215	0.00528324	0.00089635	0.00111205	0.000944024	0.00773997
HEXITOLDEGSUPER-PWY: superpathway of hexitol degradation (bacteria)	0.00214567	0	0	0.000241317	0.00195817	0	0.000409101	0.000609701	0.00236111	0	0
HEMESYN2-PWY: heme biosynthesis II (anaerobic)	0.0037517	0.00605773	0.00436551	0.0072463	0.0015093	0.00473411	0.0114705	0.00377462	0.00434767	0.00912821	0.00243655
HEME-BIOSYNTHESIS-II: heme biosynthesis I (aerobic)	0.00319027	0.004266	0.00365778	0.00382702	0.00279012	0.00405645	0.00736814	0.00355388	0.00250278	0.00192682	0.00298875
"GOLPDLCAT-PWY: superpathway of glycerol degradation to 1,3-propanediol"	0.000618078	0	0	0	0	0	9.38733e-06	7.75113e-05	0.000757531	0	4.0944e-05
GLYOXYLATE-BYPASS: glyoxylate cycle	0.000155094	7.07019e-05	6.35149e-05	0	0	0	0.000559422	0.00152206	0.000724312	0.000195262	0
"GLYCOLYSIS-TCA-GLYOX-BYPASS: superpathway of glycolysis, pyruvate dehydrogenase, TCA, and glyoxylate bypass"	0.000609451	0.000306497	0.000268998	0	0	0	0.00199081	0.00178178	0.00207829	0.000809904	0
GLYCOLYSIS-E-D: superpathway of glycolysis and Entner-Doudoroff	0.00353373	0.00542194	0.00356648	0.00581141	0.00194678	0.00595262	0.00510385	0.00198485	0.00310788	0.00535047	0.000371974
GLYCOLYSIS: glycolysis I (from glucose 6-phosphate)	0.00496447	0.0078933	0.00629146	0.00698145	0.00625899	0.00832539	0.00808762	0.00213699	0.0052908	0.0083491	0.00252042
GLYCOL-GLYOXDEG-PWY: superpathway of glycol metabolism and degradation	0	0	6.31401e-05	0	0	0	4.58052e-05	2.29638e-05	0.000306579	0	0
GLYCOGENSYNTH-PWY: glycogen biosynthesis I (from ADP-D-Glucose)	0.00181024	0.00225421	0.00228678	0.000209933	0	0.000819802	0.000726566	0.00192271	0.00264533	0.00116425	0.000498559
GLYCOCAT-PWY: glycogen degradation I (bacterial)	0	0	0	0	0	0	8.23311e-05	0.000362347	0	0	0
GLUTORN-PWY: L-ornithine biosynthesis	0.00214364	0.00165556	0.00234585	0.00208017	0.00153757	0.00178448	0.000440144	0.00125798	0.00154545	0.000597861	0.000209325
GLUCUROCAT-PWY: superpathway of &beta;-D-glucuronide and D-glucuronate degradation	0.000375001	0	7.87016e-05	0.000118095	0	0	0.000153872	0.00126696	0.000402517	0.000156576	4.00019e-05
GLUCOSE1PMETAB-PWY: glucose and glucose-1-phosphate degradation	0.000852823	0.000500197	0.000205093	0.000196278	0	0.000624963	7.85591e-05	0.000137444	0.000390393	0.000304067	1.71512e-05
GLUCONEO-PWY: gluconeogenesis I	0.00362298	0.00425005	0.00422345	0.00379459	0	0.00527952	0.00385219	0.00270073	0.00352988	0.00219512	0.00237135
GLUCARGALACTSUPER-PWY: superpathway of D-glucarate and D-galactarate degradation	0	0	0	0	0	0	0.000110701	0.000148573	2.89305e-05	0	0
GLUCARDEG-PWY: D-glucarate degradation I	0	0	0	0	0	0	0	7.2506e-05	5.71863e-05	0	0
"GLCMANNANAUT-PWY: superpathway of N-acetylglucosamine, N-acetylmannosamine and N-acetylneuraminate degradation"	0.00264802	0.00190497	0.00178783	0.0035718	0	0.00195274	0.00038186	0.00156494	0.00222026	0.000789246	0.000118527
GALLATE-DEGRADATION-I-PWY: gallate degradation II	0	0	0	0	0	0	0	2.57184e-05	0	0	0
GALACTUROCAT-PWY: D-galacturonate degradation I	0.000597071	0	0.000109496	0.000151452	0	0	0.000157781	0.00117163	0.000159163	9.95458e-05	4.69854e-05
GALACT-GLUCUROCAT-PWY: superpathway of hexuronide and hexuronate degradation	0.000329691	0	8.41565e-05	6.91548e-05	0	0	0.000140567	0.0011187	0.000211727	0.000115677	4.21818e-05
GALACTARDEG-PWY: D-galactarate degradation I	0	0	0	0	0	0	0.000110701	0.000148573	2.89305e-05	0	0
FUC-RHAMCAT-PWY: superpathway of fucose and rhamnose degradation	0.00049253	0	0	7.51974e-05	0	0	2.44794e-05	0.000137384	8.84306e-05	6.48295e-05	0
FUCCAT-PWY: fucose degradation	0.000994483	0.000756649	8.12122e-05	0.00328758	0.000436208	0.000297201	9.66422e-05	0.000105358	0.000281452	3.71738e-05	0
FOLSYN-PWY: superpathway of tetrahydrofolate biosynthesis and salvage	0.000655192	0.00143016	0.00134835	0.00286979	0	0.00221119	0.000412793	0.000589975	0.000979993	0.000641244	0.000170025
FERMENTATION-PWY: mixed acid fermentation	0.00226679	0.00246046	0.00241306	0.00339767	0	0.00226141	0.000783008	0.00145347	0.00177844	0.00100434	0.000283135
FASYN-INITIAL-PWY: superpathway of fatty acid biosynthesis initiation (E. coli)	0.00547345	0.00796786	0.00707836	0.00439102	0.00979744	0.005134	0.0021416	0.00736363	0.00432051	0.00270213	0.00898862
FASYN-ELONG-PWY: fatty acid elongation -- saturated	0.0061989	0.00860619	0.00830162	0.00481582	0.0102066	0.00638576	0.00247471	0.0100419	0.00512723	0.00336009	0.0114139
FAO-PWY: fatty acid &beta;-oxidation I	0	0	0	6.00639e-05	0	0	0.000273245	0.0002925	0.000214238	9.31465e-05	0
ENTBACSYN-PWY: enterobactin biosynthesis	0	0	0	0	0	0	0	0	0.000764816	0	0
DTDPRHAMSYN-PWY: dTDP-L-rhamnose biosynthesis I	0.00615129	0.00969571	0.0107631	0.0032702	0.01173	0.00933489	0.00147432	0.00844826	0.00459672	0.00226888	0.000719428
DENOVOPURINE2-PWY: superpathway of purine nucleotides de novo biosynthesis II	0.00591221	0.00515972	0.0062596	0.00462908	0.00656415	0.00538413	0.00202466	0.0056136	0.00535127	0.0029358	0.00166384
DENITRIFICATION-PWY: nitrate reduction I (denitrification)	0	0	0	0	0	0	0	5.17268e-05	0	0	0
DAPLYSINESYN-PWY: L-lysine biosynthesis I	0.0044932	0.00697607	0.00481137	0.00899906	0.00147587	0.00698242	0.0121864	0.00544038	0.00428688	0.00988096	0.0134658
COMPLETE-ARO-PWY: superpathway of aromatic amino acid biosynthesis	0.00772397	0.00902225	0.00901839	0.00988856	0.0107277	0.00929623	0.00980316	0.00782074	0.0077349	0.0109494	0.00469474
COLANSYN-PWY: colanic acid building blocks biosynthesis	0.000810676	0	0	0	0	0	5.49115e-05	2.60803e-05	0.0003567	0	0
COBALSYN-PWY: adenosylcobalamin salvage from cobinamide I	0.00129602	0.000514504	0.00163756	0.000100192	0	0	0.000408532	0.00167934	0.00128492	0.000673777	0.00016168
COA-PWY-1: coenzyme A biosynthesis II (mammalian)	0.010228	0.0123229	0.0107093	0.00963127	0.0118701	0.0136101	0.0134823	0.00910577	0.00966968	0.0136192	0.00762015
COA-PWY: coenzyme A biosynthesis I	0.00711865	0.00744645	0.00830431	0.00549659	0.0118701	0.00969063	0.00226776	0.00910577	0.00727018	0.00395444	0.00762015
CITRULBIO-PWY: L-citrulline biosynthesis	0.0011536	0.00197574	0.00081926	0.00388427	0.00295851	0.00180509	0.00486782	0.000559554	0.00166946	0.00283079	0
CATECHOL-ORTHO-CLEAVAGE-PWY: catechol degradation to &beta;-ketoadipate	0	0	0	0	0	0	7.5957e-05	4.68867e-05	0	0	0
CALVIN-PWY: Calvin-Benson-Bassham cycle	0.00779457	0.00714537	0.0080343	0.00751718	0.00905309	0.00853345	0.00742513	0.00529571	0.00649826	0.00655379	0.00458826
BRANCHED-CHAIN-AA-SYN-PWY: superpathway of branched amino acid biosynthesis	0.00708523	0.0052374	0.00643955	0.00481568	0.00666996	0.00577153	0.00890529	0.00734277	0.00766122	0.00616673	0.00905565
BIOTIN-BIOSYNTHESIS-PWY: biotin biosynthesis I	0.00493324	0.00232735	0.00447162	0.00461533	0.0054287	0.0043477	0.000947286	0.00273174	0.00260085	0.00155657	0.000367623
AST-PWY: L-arginine degradation II (AST pathway)	0	0	0	0	0	0	8.72015e-06	0	5.51049e-05	0	0
ASPASN-PWY: superpathway of L-aspartate and L-asparagine biosynthesis	0.0063179	0.00498099	0.00585744	0.00510382	0.00578758	0.00717391	0.00534491	0.00824315	0.00357477	0.00480539	0.000613205
ARO-PWY: chorismate biosynthesis I	0.00819488	0.00902066	0.00992099	0.00942518	0.0104524	0.00970683	0.00945682	0.00774119	0.00816301	0.0103861	0.00423293
ARGSYN-PWY: L-arginine biosynthesis I (via L-ornithine)	0.00345377	0.00268667	0.00373711	0.00352673	0.0038525	0.00234657	0.00159894	0.00255201	0.0034819	0.0015097	0.000963825
ARGSYNBSUB-PWY: L-arginine biosynthesis II (acetyl cycle)	0.00340488	0.00254633	0.00355181	0.00328413	0.00393381	0.00246166	0.000778327	0.00185672	0.00256877	0.000603288	0.00036921
"ARGORNPROST-PWY: arginine, ornithine and proline interconversion"	0	0	0	0	0	0	0	0.000198351	0.000240239	0	0
ARGININE-SYN4-PWY: L-ornithine de novo biosynthesis	0.000940301	0	0.000594292	5.77609e-05	0.00303761	0.000558854	1.78935e-05	0.00039771	0.000183753	0.000178282	0
ARG+POLYAMINE-SYN: superpathway of arginine and polyamine biosynthesis	0.000777865	0	0.00136632	0.000524668	0	0	0.000545615	0.00128057	0.00172678	0.000676974	0
ANAGLYCOLYSIS-PWY: glycolysis III (from glucose)	0.0078334	0.00813675	0.00928252	0.00738468	0.00955645	0.00866402	0.00818283	0.00703575	0.00801673	0.00754027	0.0103468
ANAEROFRUCAT-PWY: homolactic fermentation	0.00567852	0.00714245	0.00636323	0.00575538	0.00640283	0.00722445	0.00518492	0.00284568	0.00570884	0.00706648	0.00190065
1CMET2-PWY: N10-formyl-tetrahydrofolate biosynthesis	0.00520052	0.00513202	0.00534433	0.00504025	0.00441097	0.00568496	0.00678792	0.00342915	0.00527091	0.00506628	0.00173909
